# Supplementary material for: SVInterpreter: A Comprehensive Topologically Associated Domain-Based Clinical Outcome Prediction Tool for Balanced and Unbalanced Structural Variants
Source: Front Genet. 2021 Dec 1;12:757170. doi: 10.3389/fgene.2021.757170 (PMC8671832; doi:10.3389/fgene.2021.757170)
Supplement: Supplementary file 5 [file Table6.xlsx]

## Sheet: 16q24.3_rearrangement_A
SVInterpreter					20-09-2021
Table 1 - Characterization of the breakpoint region 16q24.3 of t(16;17)(q24.3;q21.31)								UCSC genome browser visualization
PanelAPP (Martin et al. 2019) data is showed next to the Gene name:*** - high evidence;* - low evidence;B - Cancer Programme;D - Ciliopathies;F - Dysmorphic and congenital abnormality syndromes;G - Endocrine disorders;K - Haematological disorders;M - Metabolic disorders;N - Neurology and neurodevelopmental disorders;O - Ophthalmological disorders;S - Skeletal disorders;T - Tumour syndromes;U - Ot…
Fields are in bold if: Genes are present in any panel from PanelAPP, HI%<10%, triplo. score = 3, o/e score ≤0.3, clustered interactions of GeneHancer are disrupted by the breakpoint, chromatin Loops are disrupted by the breakpoint; OMIM inheritance overlaping the inputed inheritance; SNPs with a p-value ≤5.0E-7.
Regions with red background are deleted.
Genes and intergenic regions									Clustered interactions and Loops		Clinical Phenotype					Gene fusion in cancer		Gene-phenotype/disease associations and animal models					Infertility	GWAS data	Bibliography	Only for CNVs
GeneCard	ACMG	Ensembl	OMIM	Dosage Map	GnomAD	Uniprot	OMIM	Gtex expression	GeneHancer	Loops	Phenotype	OMIM	DDG2P	ClinGen	Phenotype similarity	AGCOH	Oncology Atlas	Wormbase	FlyBase	MGI	RGD	Zfin	Infertility study	GWAS Catalog	References	CNV database overlap
Genomic elements; Pannels from PannelApp	Actionable Genes (MAGs)	Breakpoint location;Genome strand	Gene ID	HI% ; Triplo	pLi; o/e	Protein entries	Function	Top 3 highest TPM (Total TPM; Mean TPM)	Clustered interactions	Chromatin Loops	Assoc. Disorder	OMIM ID_Inh	DDG2P class.	clinGen class.	PhenSSc (P; MaxSSc)	Gene1 / Gene2 Cytoban	Organ: type, nr. cases	C.elegans	Drosophila	Mouse	Rat	Zebrafish	Disorder	SNPs - Genetic traits	PubMed Link	Best Hits
16q24.3 breakpoint within hESC TAD at 16:89,280,000-90,120,000
ANKRD11***F,G,N,S,U	ND	IVS 2; AS	611192	75.55% ; 0	1.000; 0.05 (0.02-0.11)	ANKRD11 Human Uniprot entry	ANKRD11 is a member of a family of ankyrin repeat-containing cofactors that interacts with p160 nuclear receptor coactivators and inhibits ligand-dependent transcriptional activation .	Cells - Cultured fibroblasts 35.58 (997.72; 18.48)	chr16:88,491,186-90,078,802 (disrupted)	ANKRD11 (chr16:89,300,000-89,310,000) && SPG7 IVS16-IVS14 (chr16:89,510,000-89,520,000) (disrupted)	KBG syndrome	148050_AD	ND	ND	PhenSSc 2.31 (P= 0.02 ; MaxSSc 2.91 )	ANKRD11 / CES5A_t(16;16)(q12;q24)	Breast:Adenocarcinoma, 1 cases	ANKRD11 C. elegans Uniprot entry	ANKRD11 Drosophila Uniprot entry	homeostasis/metabolism phenotype	16Q24.3 Microdeletion Syndrome (ortholog)	KBG syndrome	nd	z	ANKRD11
(LZ16,T13,ANKRD11,ANKRD11)								Ovary 33.32 (997.72; 18.48)							ND	ANKRD11 / DYNLRB2_t(16;16)(q23;q24)	Pancreas:Adenocarcinoma, 1 cases			hearing/vestibular/ear phenotype	astigmatism (ortholog)	ANKRD11 Zebrafish Uniprot entry		# 129SNPs - MESH:D010859_Pigmentation disorders [1.90E-17]; DOID:240_Iris disease [1.90E-17]; HP:0001000_Abnormality of skin pigmentation [1.90E-17]; HP:0000478_Abnormality of the eye [1.90E-17]; HP:0009887_Abnormality of hair pigmentation [1.90E-17]; DOID:421_Hair disease [4.50E-13]
								Uterus 31.21 (997.72; 18.48)							ND	ANKRD11 / KLHL32_t(6;16)(q16;q24)	Ovary:Adenocarcinoma, 3 cases			growth/size/body region phenotype	autism spectrum disorder (ortholog)			# 30SNPs - EFO:0004290_Sensory perception of smell [3.80E-9]
															ND	ANKRD11 / CDH15_t(16;16)(q24;q24)	Prostate:Adenocarcinoma, 1 cases			embryo phenotype	ANKRD11 Rat Uniprot entry			# 8SNPs - DOID:614_Lymphopenia [4.42E-8]; DOID:1240_Leukemia [4.42E-8]; DOID:2841_Asthma [4.42E-8]; HP:0002665_Lymphoma [4.42E-8]
															ND	ANKRD11 / ETS1_t(11;16)(q24;q24)	:Multiple myeloma, 1 cases			craniofacial phenotype				# 2 SNPs - EFO:0003924_Hair color [7.98E-8]; HP:0002297_Red hair [7.98E-8]; HP:0002861_Melanoma [3.32E-7]; DOID:8923_Skin melanoma [3.32E-7]
															ND	ANKRD11 / KIAA0513_t(16;16)(q24;q24)	Brain:Astrocytoma, grade III-IV/Glioblastoma, 1 cases			behavior/neurological phenotype				# 8 SNPs - MESH:D006333_Heart failure [7.85E-7]; DOID:6000_Congestive heart failure [7.85E-7]
															ND	ANKRD11 / PARVA_t(11;16)(p15;q24)	Ovary:Adenocarcinoma, 1 cases			immune system phenotype				# 88 SNPs - DOID:9538_Multiple myeloma [2E-6]
															ND	ANKRD11 / NAALADL2_t(3;16)(q26;q24)	Unknown site:Mesenchymal tumor, NOS, 1 cases			skeleton phenotype				# 11 SNPs - MESH:D003327_Coronary disease [9.93E-6]
															ND	ANKRD11 / CDS2_t(16;20)(q24;p12)	:Chronic lymphocytic leukemia, 1 cases			hematopoietic system phenotype
															ND	ANKRD11 / PTK2_t(8;16)(q24;q24)	Lung:Adenocarcinoma, 2 cases			mortality/aging
															ND	ANKRD11 / PSMB1_t(6;16)(q27;q24)	Prostate:Adenocarcinoma, 1 cases
															ND	ANKRD11 / BRMS1_t(11;16)(q13;q24)	Skin:Malignant melanoma, 2 cases
															ND	ANKRD11 / CPNE7_t(16;16)(q24;q24)	Skin:Malignant melanoma, 3 cases
															ND	ANKRD11 / SPG7_t(16;16)(q24;q24)	:Acute lymphoblastic leukemia/lymphoblastic lymphoma, 1 cases
															ND	ANKRD11 / ERGIC2_t(12;16)(p11;q24)	Stomach:Adenocarcinoma, 2 cases
															ND	ANKRD11 / TBCD_t(16;17)(q24;q25)	Ovary:Adenocarcinoma, 1 cases
															ND	ANKRD11 / RAB11FIP3_t(16;16)(p13;q24)	Kidney:Adenocarcinoma, 1 cases
															ND	ANKRD11 / TGIF1_t(16;18)(q24;p11)	Lung:Adenocarcinoma, 1 cases
															ND	ANKRD11 / FANCA_t(16;16)(q24;q24)	Lung:Adenocarcinoma, 1 cases
															ND	ANKRD11 / FANCA_t(16;16)(q24;q24)	Breast:Adenocarcinoma, 1 cases
															ND	ANKRD11 / FANCA_t(16;16)(q24;q24)	Stomach:Adenocarcinoma, 1 cases
															ND	ANKRD11 / SPIRE2_t(16;16)(q24;q24)	Uterus, corpus:Adenocarcinoma, 2 cases
															ND	ANKRD11 / LINGO1_t(15;16)(q24;q24)	Breast:Adenocarcinoma, 3 cases
															ND	ANKRD11 / VPS9D1_t(16;16)(q24;q24)	Stomach:Adenocarcinoma, 1 cases
															ND	ANKRD11 / VPS9D1_t(16;16)(q24;q24)	:Mature B-cell neoplasm, NOS, 1 cases
															ND	ANKRD11 / CNOT1_t(16;16)(q24;q21)	Large intestine:Adenocarcinoma, 1 cases
															ND	ANKRD11 / CHMP1A_t(16;16)(q24;q24)	Uterus, corpus:Adenocarcinoma, 2 cases
															ND	ANKRD11 / E4F1_t(16;16)(p13;q24)	Uterus, cervix:Squamous cell carcinoma, 1 cases
															ND	ANKRD11 / STARD10_t(11;16)(q13;q24)	Bladder:Transitional cell carcinoma, 1 cases
															ND	ANKRD11 / DPEP1_t(16;16)(q24;q24)	Thyroid:Adenocarcinoma, 2 cases
															ND	ANKRD11 / KLHL32_t(6;16)(q16;q24)	Ovary:Solid Tumour, 1 cases
															ND	ANKRD11 / LINGO1_t(15;16)(q24;q24)	Breast:Solid Tumour, 1 cases
															ND	ANKRD11 / PTK2_t(8;16)(q24;q24)	Lung:Solid Tumour, 1 cases
															ND	ANKRD11 / TGIF1_t(16;18)(q24;p11)	Lung:Solid Tumour, 1 cases
															ND	ANKRD11 / FANCA_t(16;16)(q24;q24)	Lung:Solid Tumour, 1 cases
															ND	ANKRD11 / DPEP1_t(16;16)(q24;q24)	Thyroid:Solid Tumour, 1 cases
Breakpoint der(16) NC_000016.10:g.89,401,716_qterdelins[NC_000017.11:g.46,784,034_qter]																									16q24.3 Balanced_translocation
Intergenic - chr16:89401716-89443318																								# 21 SNPs - DOID:9538_Multiple myeloma [2E-6]
																								# 18SNPs - HP:0000992_Cutaneous photosensitivity [1.50E-9]; HP:0000478_Abnormality of the eye [4.40E-8]; HP:0009887_Abnormality of hair pigmentation [4.40E-8]; MESH:D010859_Pigmentation disorders [4.40E-8]; HP:0001000_Abnormality of skin pigmentation [4.40E-8]; DOID:240_Iris disease [4.40E-8]; MESH:D020795_Photophobia [1.50E-9]; DOID:421_Hair disease [4.40E-8]; DOID:37_Skin disease [1.50E-9]
RNU6-430P	ND	SS	na	nd	nd	RNU6-430P Human Uniprot entry		Testis 0.74 (0.74; 0.01)	chr16:89,290,574-89,566,602 (disrupted)	ND	ND	ND	ND	ND	ND	ND	ND	RNU6-430P C. elegans Uniprot entry	RNU6-430P Drosophila Uniprot entry	RNU6-430P Mouse Uniprot entry	RNU6-430P Rat Uniprot entry	RNU6-430P Zebrafish Uniprot entry	nd		RNU6-430P
(nan,RNU6-430P,RNU6-430P)
Intergenic - chr16:89443424-89490719																								# 8SNPs - DOID:1240_Leukemia [4.42E-8]; HP:0002665_Lymphoma [4.42E-8]; DOID:614_Lymphopenia [4.42E-8]; DOID:2841_Asthma [4.42E-8]
																								# 35SNPs - DOID:37_Skin disease [3.90E-18]; HP:0000992_Cutaneous photosensitivity [3.90E-18]; MESH:D020795_Photophobia [3.90E-18]
																								# 30SNPs - DOID:421_Hair disease [4.50E-13]; DOID:240_Iris disease [4.50E-13]; HP:0001000_Abnormality of skin pigmentation [4.50E-13]; HP:0000478_Abnormality of the eye [4.50E-13]; MESH:D010859_Pigmentation disorders [4.50E-13]; EFO:0004290_Sensory perception of smell [3.80E-9]; HP:0009887_Abnormality of hair pigmentation [4.50E-13]
																								# 2 SNPs - DOID:9538_Multiple myeloma [2E-6]
																								# 11 SNPs - MESH:D003327_Coronary disease [9.93E-6]
SPG7***M,N,O,U	ND	SS	602783	61.82% ; ND	0.000; 1.3 (1.03-1.65)	SPG7 Human Uniprot entry	The SPG7 gene encodes paraplegin, a component of the m-AAA protease. The m-AAA protease is an ATP-dependent proteolytic complex of the mitochondrial inner membrane that degrades misfolded proteins and regulates ribosome assembly .	Thyroid 63.65 (1451.38; 26.88)	chr16:88,502,201-89,997,010 (disrupted)	ND	Spastic paraplegia 7, autosomal recessive	607259_ND	ND	ND	PhenSSc 0.441 (P= 0.71 ; MaxSSc 2.91 )	SPG7 / ZNF276_16q24; SPG7 / GSE1_16q24; SPG7 / ANKRD11_16q24; SPG7 / CHD9_16q12; SPG7 / KLHDC4_16q24; SPG7 / CDK10_16q24; SPG7 / EFCAB12_3q21	Bladder:Transitional cell carcinoma, 1 case; Skin:Malignant melanoma, 2 cases; :Acute lymphoblastic leukemia/lymphoblastic lymphoma, 1 case; Breast:Adenocarcinoma, 3 cases; Lung:Adenocarcinoma, 1 case; Uterus	No disease association	model of hereditary spastic paraplegia 7	nervous system phenotype	hereditary spastic paraplegia 7 (ortholog)	optic atrophy 12	nd	# 79SNPs - DOID:37_Skin disease [3.90E-18]; MESH:D020795_Photophobia [3.90E-18]; HP:0000992_Cutaneous photosensitivity [3.90E-18]	SPG7
(CAR,CMAR,SPG5C,SPG7,SPG7)								Brain - Cerebellum 50.48 (1451.38; 26.88)							ND			SPG7 C. elegans Uniprot entry	SPG7 Drosophila Uniprot entry	growth/size/body region phenotype	SPG7 Rat Uniprot entry	spastic ataxia 5		# 76SNPs - DOID:240_Iris disease [4.50E-13]; MESH:D010859_Pigmentation disorders [4.50E-13]; DOID:421_Hair disease [4.50E-13]; HP:0000478_Abnormality of the eye [4.50E-13]; HP:0009887_Abnormality of hair pigmentation [4.50E-13]; HP:0001000_Abnormality of skin pigmentation [4.50E-13]
								Brain - Cerebellar Hemisphere 47.80 (1451.38; 26.88)							ND					behavior/neurological phenotype		spinocerebellar ataxia type 28		# 75SNPs - EFO:0004290_Sensory perception of smell [3.80E-9]
															ND					skeleton phenotype		SPG7 Zebrafish Uniprot entry		# 70SNPs - DOID:614_Lymphopenia [4.42E-8]; DOID:1240_Leukemia [4.42E-8]; DOID:2841_Asthma [4.42E-8]; HP:0002665_Lymphoma [4.42E-8]
															ND									# 3 SNPs - DOID:9538_Multiple myeloma [2E-6]
															ND									# 41 SNPs - MESH:D003327_Coronary disease [9.93E-6]
Intergenic - chr16:89557766-89560677																								# 1 SNPs - MESH:D003327_Coronary disease [9.93E-6]
RPL13***S,U;*K	ND	SS	113703	58.62% ; ND	0.915; 0.0 (0.0-0.32)	RPL13 Human Uniprot entry	Adams et al. identified a novel cDNA representing an mRNA showing significantly higher levels of expression in benign breast lesions than in carcinomas. In both tissues, expression was highest in epithelial cells, as determined by in situ hybridization to tissue sections.	Ovary 1712.04 (27347.45; 506.43)	chr16:88,633,153-90,032,243 (disrupted)	ND	Spondyloepimetaphyseal dysplasia, Isidor-Toutain type	618728_AD	ND	ND	PhenSSc 1.37 (P= 0.12 ; MaxSSc 2.91 )	RPL13 / SLC12A6_15q14; RPL13 / MPO_17q22	Bladder:Transitional cell carcinoma, 1 case; :Acute myeloid leukemia, NOS, 1 case	RPL13 C. elegans Uniprot entry	RPL13 Drosophila Uniprot entry	No disease association	16Q24.3 Microdeletion Syndrome (ortholog)	RPL13 Zebrafish Uniprot entry	nd	# 19 SNPs - MESH:D003327_Coronary disease [9.93E-6]	RPL13
(BBC1,D16S444E,L13,RPL13,RPL13)								Skin - Not Sun Exposed (Suprapubic) 1062.72 (27347.45; 506.43)							ND						Disease Progression (ortholog)
								Cervix - Endocervix 986.45 (27347.45; 506.43)							ND						spondyloepimetaphyseal dysplasia (ortholog)
															ND						RPL13 Rat Uniprot entry
SNORD68	ND	SS	na	nd	nd	SNORD68 Human Uniprot entry		Fallopian Tube 6.05 (102.48; 1.90)	chr16:88,628,753-90,032,243 (disrupted)	ND	ND	ND	ND	ND	ND	ND	ND	SNORD68 C. elegans Uniprot entry	SNORD68 Drosophila Uniprot entry	SNORD68 Mouse Uniprot entry	SNORD68 Rat Uniprot entry	SNORD68 Zebrafish Uniprot entry	nd	# 1 SNPs - MESH:D003327_Coronary disease [9.93E-6]	SNORD68
(HBII-202,SNORD68,SNORD68)								Ovary 4.29 (102.48; 1.90)							ND
								Skin - Not Sun Exposed (Suprapubic) 4.22 (102.48; 1.90)							ND
Intergenic - chr16:89561517-89575758																								# 19 SNPs - MESH:D003327_Coronary disease [9.93E-6]
CPNE7	ND	SS	605689	75.88% ; ND	0.000; 1.04 (0.79-1.38)	CPNE7 Human Uniprot entry	Copines are a family of calcium-dependent lipid-binding proteins that are evolutionarily conserved from Arabidopsis to Homo sapiens. Copines are composed of 2 N-terminal C2 domains and a C-terminal A domain .	Cells - Cultured fibroblasts 31.47 (235.50; 4.36)	chr16:89,297,417-89,612,201 (disrupted)	ND	ND	ND	ND	ND	ND	CPNE7 / ANKRD11_16q24	Skin:Malignant melanoma, 3 cases	No disease association	CPNE7 Drosophila Uniprot entry	digestive/alimentary phenotype	16Q24.3 Microdeletion Syndrome (ortholog)	No disease association	nd	# 6SNPs - MESH:D020795_Photophobia [1.30E-20]; HP:0000992_Cutaneous photosensitivity [6.10E-9]; DOID:37_Skin disease [6.10E-9]	CPNE7
(nan,CPNE7,CPNE7)								Cells - EBV-transformed lymphocytes 25.83 (235.50; 4.36)							ND			CPNE7 C. elegans Uniprot entry		immune system phenotype	CPNE7 Rat Uniprot entry	CPNE7 Zebrafish Uniprot entry		# 5SNPs - HP:0000478_Abnormality of the eye [1.20E-13]; HP:0001000_Abnormality of skin pigmentation [1.20E-13]; HP:0009887_Abnormality of hair pigmentation [1.20E-13]; DOID:421_Hair disease [1.20E-13]; MESH:D010859_Pigmentation disorders [1.20E-13]; DOID:240_Iris disease [1.20E-13]
								Pituitary 22.28 (235.50; 4.36)							ND					skeleton phenotype				# 5 SNPs - DOID:4159_Skin cancer [5.60E-7]; MESH:D013633_Tanning [5.60E-7]
															ND					hematopoietic system phenotype				# 2 SNPs - HP:0002861_Melanoma [5.78E-6]; DOID:8923_Skin melanoma [5.78E-6]
															ND					integument phenotype
Intergenic - chr16:89597246-89613308																								# 4SNPs - EFO:0004290_Sensory perception of smell [2.40E-9]
																								# 4 SNPs - MESH:D013633_Tanning [7E-8]; DOID:4159_Skin cancer [7E-8]; HP:0000992_Cutaneous photosensitivity [7E-8]; DOID:37_Skin disease [7E-8]
DPEP1*M,U	ND	SS	179780	77.2% ; ND	0.000; 0.86 (0.58-1.31)	DPEP1 Human Uniprot entry	DPEP1 is a kidney membrane enzyme that hydrolyzes a variety of dipeptides and is implicated in renal metabolism of glutathione and its conjugates, e.g., leukotriene D4 . DPEP1 is responsible for hydrolysis of the beta-lactam ring of antibiotics, such as penem and carbapenem .	Small Intestine - Terminal Ileum 229.85 (718.99; 13.31)	chr16:88,661,200-89,853,549 (disrupted)	ND	ND	ND	ND	ND	ND	DPEP1 / SPATA33_16q24; DPEP1 / TCF25_16q24; DPEP1 / AREL1_14q24; DPEP1 / IGK_2p11; DPEP1 / RHOT2_16p13; DPEP1 / ANKRD11_16q24	Breast:Adenocarcinoma, 2 cases; Large intestine:Adenocarcinoma, 1 case; Skin:Malignant melanoma, 1 case; :Multiple myeloma, 1 case; Uterus, corpus:Malignant epithelial tumor, special type, 2 cases	No disease association	No disease association	cellular phenotype	osteoarthritis (ortholog)	No disease association	nd	# 22SNPs - DOID:421_Hair disease [1.33E-66]; HP:0009887_Abnormality of hair pigmentation [1.33E-66]; DOID:37_Skin disease [1.50E-61]; MESH:D020795_Photophobia [1.50E-61]; HP:0000992_Cutaneous photosensitivity [1.50E-61]; HP:0001000_Abnormality of skin pigmentation [9E-39]; DOID:240_Iris disease [9E-39]; MESH:D010859_Pigmentation disorders [9E-39]; HP:0000478_Abnormality of the eye [9E-39]	DPEP1
(nan,DPEP1,DPEP1)								Pancreas 169.81 (718.99; 13.31)							ND			DPEP1 C. elegans Uniprot entry	DPEP1 Drosophila Uniprot entry	reproductive system phenotype	DPEP1 Rat Uniprot entry	DPEP1 Zebrafish Uniprot entry		# 10SNPs - HP:0010919_Abnormality of homocysteine metabolism [2E-43]; MESH:D006710_Homocysteine [2E-43]; DOID:1936_Atherosclerosis [2E-43]
								Kidney - Cortex 145.63 (718.99; 13.31)							ND									# 1SNPs - DOID:9261_Nasopharynx carcinoma [3E-27]; EFO:0003924_Hair color [2E-23]; HP:0002297_Red hair [2E-23]
															ND									# 21SNPs - EFO:0004290_Sensory perception of smell [1.70E-12]
															ND									# 11SNPs - DOID:8923_Skin melanoma [2E-9]; HP:0002861_Melanoma [2E-9]
CHMP1A***N,U	ND	SS	164010	33.54% ; 0	0.252; 0.63 (0.36-1.18)	CHMP1A Human Uniprot entry	CHMP1A belongs to the chromatin-modifying protein/charged multivesicular body protein family. These proteins are components of ESCRT-III , a complex involved in degradation of surface receptor proteins and formation of endocytic multivesicular bodies .	Testis 136.37 (3966.48; 73.45)	chr16:88,882,000-90,054,800 (disrupted)	ND	Pontocerebellar hypoplasia, type 8	614961_AR	ND	ND	PhenSSc 0.692 (P= 0.55 ; MaxSSc 2.91 )	CHMP1A / ASPH_8q12; CHMP1A / FANCA_16q24; CHMP1A / TMEFF2_2q32; CHMP1A / HMGA2_12q14; CHMP1A / PLPBP_8p11; CHMP1A / ZC3H18_16q24; CHMP1A / ABI2_2q33; CHMP1A / FRS2_12q15; CHMP1A / MYB_6q23; CHMP1A / ZC3HAV1L_7q34	Bladder:Transitional cell carcinoma, 3 cases; Oesophagus:Adenocarcinoma, 2 cases; Stomach:Adenocarcinoma, 1 case; Prostate:Adenocarcinoma, 2 cases; Kidney:Adenocarcinoma, 1 case; Brain:Astrocytoma	No disease association	No disease association	No disease association	No disease association	pontocerebellar hypoplasia type 8	nd	# 5SNPs - EFO:0003924_Hair color [5E-87]; HP:0002297_Red hair [2E-23]	CHMP1A
(CHMP1,KIAA0047,PCOLN3,PRSM1,Vps46A,CHMP1A,CHMP1A)								Esophagus - Mucosa 107.88 (3966.48; 73.45)							ND			CHMP1A C. elegans Uniprot entry	CHMP1A Drosophila Uniprot entry		CHMP1A Rat Uniprot entry	CHMP1A Zebrafish Uniprot entry		# 34SNPs - DOID:421_Hair disease [5E-87]; HP:0009887_Abnormality of hair pigmentation [5E-87]; MESH:D010859_Pigmentation disorders [8E-62]; HP:0000992_Cutaneous photosensitivity [1.10E-58]; MESH:D020795_Photophobia [1.10E-58]; DOID:37_Skin disease [1.10E-58]; DOID:240_Iris disease [1.60E-37]; HP:0000478_Abnormality of the eye [1.60E-37]; HP:0001000_Abnormality of skin pigmentation [1.60E-37]
								Cervix - Endocervix 105.66 (3966.48; 73.45)							ND									# 1SNPs - DOID:0050601_Adult syndrome [8E-62]; EFO:0003963_Freckles [8E-62]; DOID:9261_Nasopharynx carcinoma [3E-27]
															ND									# 8SNPs - HP:0010919_Abnormality of homocysteine metabolism [2E-43]; MESH:D006710_Homocysteine [2E-43]; DOID:1936_Atherosclerosis [2E-43]
															ND									# 32SNPs - EFO:0004290_Sensory perception of smell [1.70E-12]
															ND									# 13SNPs - DOID:8923_Skin melanoma [7.99E-11]; HP:0002861_Melanoma [7.99E-11]
															ND									# 4 SNPs - DOID:5419_Schizophrenia [1E-6]; DOID:1470_Major depressive disorder [1E-6]; HP:0007302_Bipolar affective disorder [1E-6]; HP:0000729_Autistic behavior [1E-6]; DOID:1094_Attention deficit hyperactivity disorder [1E-6]
SPATA33	ND	SS	615409	98.71% ; ND	0.000; 1.45 (0.69-1.93)	SPATA33 Human Uniprot entry	In mouse, Spata33 is predominantly expressed in juvenile and adult testicular germ cells and is predicted to be involved in spermatogenesis .	Testis 52.73 (202.48; 3.75)	chr16:89,153,402-90,078,802 (disrupted)	ND	ND	ND	ND	ND	ND	SPATA33 / DPEP1_16q24; SPATA33 / NFATC3_16q22; SPATA33 / NFIC_19p13; SPATA33 / CDK10_16q24	Breast:Adenocarcinoma, 2 cases; Prostate:Adenocarcinoma, 2 cases; Adrenal:Adenocarcinoma, 2 cases; Lung:Adenocarcinoma, 2 cases; Breast:Solid Tumour, 1 case; Adrenal gland:Solid Tumour, 1 case; Lung:Solid Tumour, 1 case	SPATA33 C. elegans Uniprot entry	SPATA33 Drosophila Uniprot entry	SPATA33 Mouse Uniprot entry	SPATA33 Rat Uniprot entry	SPATA33 Zebrafish Uniprot entry	Non-obstructive azoospermia (proposed)	# 6SNPs - EFO:0003924_Hair color [5E-87]	SPATA33
(C16orf55,FLJ31606,SPATA33,SPATA33)								Pituitary 5.86 (202.48; 3.75)							ND									# 26SNPs - DOID:421_Hair disease [5E-87]; HP:0009887_Abnormality of hair pigmentation [5E-87]; MESH:D010859_Pigmentation disorders [8E-62]
								Thyroid 5.59 (202.48; 3.75)							ND									# 1SNPs - DOID:0050601_Adult syndrome [8E-62]; EFO:0003963_Freckles [8E-62]; DOID:9261_Nasopharynx carcinoma [3E-27]
															ND									# 25SNPs - HP:0000992_Cutaneous photosensitivity [1.10E-58]; MESH:D020795_Photophobia [1.10E-58]; DOID:37_Skin disease [1.10E-58]; DOID:240_Iris disease [1.60E-37]; HP:0000478_Abnormality of the eye [1.60E-37]; HP:0001000_Abnormality of skin pigmentation [1.60E-37]
															ND									# 7SNPs - HP:0010919_Abnormality of homocysteine metabolism [2E-43]; MESH:D006710_Homocysteine [2E-43]; DOID:1936_Atherosclerosis [2E-43]
															ND									# 5SNPs - HP:0002297_Red hair [2E-23]
															ND									# 19SNPs - EFO:0004290_Sensory perception of smell [1.70E-12]
															ND									# 14SNPs - DOID:8923_Skin melanoma [7.99E-11]; HP:0002861_Melanoma [7.99E-11]
															ND									# 4 SNPs - DOID:5419_Schizophrenia [1E-6]; DOID:1470_Major depressive disorder [1E-6]; HP:0007302_Bipolar affective disorder [1E-6]; HP:0000729_Autistic behavior [1E-6]; DOID:1094_Attention deficit hyperactivity disorder [1E-6]
Intergenic - chr16:89671272-89680737																								# 5SNPs - HP:0002861_Melanoma [7.99E-11]; DOID:8923_Skin melanoma [7.99E-11]; EFO:0003924_Hair color [2E-23]; HP:0002297_Red hair [2E-23]
																								# 4SNPs - EFO:0004290_Sensory perception of smell [1.70E-12]; MESH:D006710_Homocysteine [2E-43]; HP:0010919_Abnormality of homocysteine metabolism [2E-43]; DOID:1936_Atherosclerosis [2E-43]
																								# 3SNPs - DOID:9261_Nasopharynx carcinoma [3E-27]
																								# 3 SNPs - EFO:0004290_Sensory perception of smell [6.92E-7]; HP:0002861_Melanoma [5.41E-6]; DOID:8923_Skin melanoma [5.41E-6]; DOID:1470_Major depressive disorder [1E-6]; DOID:1094_Attention deficit hyperactivity disorder [1E-6]; DOID:5419_Schizophrenia [1E-6]; HP:0007302_Bipolar affective disorder [1E-6]; HP:0000729_Autistic behavior [1E-6]
																								# 13SNPs - DOID:37_Skin disease [1.10E-58]; HP:0000992_Cutaneous photosensitivity [1.10E-58]; DOID:240_Iris disease [1.60E-37]; HP:0000478_Abnormality of the eye [1.60E-37]; HP:0001000_Abnormality of skin pigmentation [1.60E-37]; MESH:D020795_Photophobia [1.10E-58]; HP:0009887_Abnormality of hair pigmentation [1.33E-66]; MESH:D010859_Pigmentation disorders [1.60E-37]; DOID:421_Hair disease [1.33E…
CDK10***N,U	ND	SS	603464	51.33% ; ND	0.000; 1.03 (0.75-1.45)	CDK10 Human Uniprot entry	Cyclin-dependent kinases are CDC2 -related kinases that bind to cyclin to form active holoenzymes that play a pivotal role in the regulation of the eukaryotic cell cycle.	Thyroid 87.75 (1714.25; 31.75)	chr16:88,698,126-90,108,402 (disrupted)	ND	Al Kaissi syndrome	617694_AR	ND	ND	PhenSSc 2.26 (P= 0.02 ; MaxSSc 2.91 )	CDK10 / SPIRE2_16q24; CDK10 / GAS8_16q24; CDK10 / SPATA33_16q24; CDK10 / SPG7_16q24	Lung:Adenocarcinoma, 4 cases; Breast:Adenocarcinoma, 1 case; Lung:Solid Tumour, 1 case	No disease association	No disease association	renal/urinary system phenotype	Al Kaissi Syndrome (ortholog)	{End-stage renal disease, nondiabetic, susceptibility to}	nd	# 39SNPs - DOID:421_Hair disease [1.33E-66]; HP:0009887_Abnormality of hair pigmentation [1.33E-66]; MESH:D010859_Pigmentation disorders [1.40E-39]; HP:0000478_Abnormality of the eye [1.40E-39]; HP:0001000_Abnormality of skin pigmentation [1.40E-39]; DOID:240_Iris disease [1.40E-39]	CDK10
(PISSLRE,CDK10,CDK10)								Pituitary 72.26 (1714.25; 31.75)							ND			CDK10 C. elegans Uniprot entry	CDK10 Drosophila Uniprot entry	muscle phenotype	genetic disease (ortholog)	{Glomerulosclerosis, focal segmental, 4, susceptibility to}		# 41SNPs - DOID:37_Skin disease [1.30E-62]; MESH:D020795_Photophobia [1.30E-62]; HP:0000992_Cutaneous photosensitivity [1.30E-62]
								Prostate 54.36 (1714.25; 31.75)							ND					liver/biliary system phenotype	CDK10 Rat Uniprot entry	CDK10 Zebrafish Uniprot entry		# 6SNPs - HP:0010919_Abnormality of homocysteine metabolism [2E-43]; MESH:D006710_Homocysteine [2E-43]; DOID:1936_Atherosclerosis [2E-43]
															ND					limbs/digits/tail phenotype				# 1SNPs - DOID:9261_Nasopharynx carcinoma [3E-27]
															ND					growth/size/body region phenotype				# 13SNPs - EFO:0003924_Hair color [2E-23]; HP:0002297_Red hair [2E-23]
															ND					craniofacial phenotype				# 5SNPs - DOID:9255_Frontotemporal dementia [2.50E-18]; MESH:D009203_Myocardial infarction [2.50E-18]
															ND					cellular phenotype				# 18SNPs - EFO:0004290_Sensory perception of smell [1.70E-12]
															ND					cardiovascular system phenotype				# 16SNPs - DOID:8923_Skin melanoma [7.99E-11]; HP:0002861_Melanoma [7.99E-11]
															ND					immune system phenotype				# 5 SNPs - DOID:5419_Schizophrenia [1E-6]; DOID:1470_Major depressive disorder [1E-6]; HP:0007302_Bipolar affective disorder [1E-6]; HP:0000729_Autistic behavior [1E-6]; DOID:1094_Attention deficit hyperactivity disorder [1E-6]
															ND					respiratory system phenotype				# 7 SNPs - DOID:12306_Vitiligo [4.78E-6]
															ND					skeleton phenotype
															ND					hematopoietic system phenotype
															ND					mortality/aging
LINC02166	ND	SS	na	nd	nd	LINC02166 Human Uniprot entry		Testis 15.69 (51.59; 0.96)	chr16:88,766,866-89,697,801 (disrupted)	ND	ND	ND	ND	ND	ND	ND	ND	LINC02166 C. elegans Uniprot entry	LINC02166 Drosophila Uniprot entry	LINC02166 Mouse Uniprot entry	LINC02166 Rat Uniprot entry	LINC02166 Zebrafish Uniprot entry	nd	# 13SNPs - DOID:37_Skin disease [1.30E-62]; MESH:D020795_Photophobia [1.30E-62]; HP:0000992_Cutaneous photosensitivity [1.30E-62]	LINC02166
(nan,LINC02166,LINC02166)								Fallopian Tube 2.29 (51.59; 0.96)							ND									# 1SNPs - HP:0010919_Abnormality of homocysteine metabolism [2E-43]; MESH:D006710_Homocysteine [2E-43]; DOID:1936_Atherosclerosis [2E-43]
								Thyroid 2.07 (51.59; 0.96)							ND									# 12SNPs - HP:0009887_Abnormality of hair pigmentation [1.40E-39]; MESH:D010859_Pigmentation disorders [1.40E-39]; HP:0000478_Abnormality of the eye [1.40E-39]; HP:0001000_Abnormality of skin pigmentation [1.40E-39]; DOID:240_Iris disease [1.40E-39]; DOID:421_Hair disease [1.70E-30]
															ND									# 3SNPs - HP:0002297_Red hair [9.52E-22]; EFO:0003924_Hair color [9.52E-22]; DOID:9255_Frontotemporal dementia [2.50E-18]; MESH:D009203_Myocardial infarction [2.50E-18]
															ND									# 4SNPs - EFO:0004290_Sensory perception of smell [1.70E-12]; DOID:8923_Skin melanoma [3.80E-9]; HP:0002861_Melanoma [3.80E-9]
															ND									# 3 SNPs - DOID:12306_Vitiligo [4.78E-6]
Intergenic - chr16:89686569-89696357																								# 9SNPs - EFO:0004290_Sensory perception of smell [1.70E-12]
																								# 7SNPs - DOID:8923_Skin melanoma [7.99E-11]; HP:0002861_Melanoma [7.99E-11]; HP:0002297_Red hair [2E-23]; EFO:0003924_Hair color [2E-23]
																								# 5SNPs - DOID:1936_Atherosclerosis [2E-43]; HP:0010919_Abnormality of homocysteine metabolism [2E-43]; MESH:D006710_Homocysteine [2E-43]
																								# 4 SNPs - DOID:8923_Skin melanoma [5.41E-6]; HP:0002861_Melanoma [5.41E-6]; EFO:0004290_Sensory perception of smell [6.92E-7]; DOID:1470_Major depressive disorder [1E-6]; DOID:1094_Attention deficit hyperactivity disorder [1E-6]; DOID:5419_Schizophrenia [1E-6]; HP:0007302_Bipolar affective disorder [1E-6]; HP:0000729_Autistic behavior [1E-6]; DOID:12306_Vitiligo [4.78E-6]
																								# 2SNPs - MESH:D009203_Myocardial infarction [2.50E-18]; DOID:9255_Frontotemporal dementia [2.50E-18]
																								# 23SNPs - MESH:D020795_Photophobia [1.30E-62]; HP:0000992_Cutaneous photosensitivity [1.30E-62]; DOID:37_Skin disease [1.30E-62]
																								# 22SNPs - MESH:D010859_Pigmentation disorders [1.40E-39]; HP:0009887_Abnormality of hair pigmentation [1.33E-66]; HP:0001000_Abnormality of skin pigmentation [1.40E-39]; HP:0000478_Abnormality of the eye [1.40E-39]; DOID:240_Iris disease [1.40E-39]
																								# 20SNPs - DOID:421_Hair disease [1.33E-66]
																								# 2 SNPs - DOID:421_Hair disease [6.80E-7]; HP:0002297_Red hair [2.38E-6]; EFO:0003924_Hair color [2.38E-6]
																								# 1SNPs - DOID:9261_Nasopharynx carcinoma [3E-27]
SPATA2L	ND	SS	na	63.31% ; ND	0.047; 0.37 (0.18-0.85)	SPATA2L Human Uniprot entry		Pituitary 25.91 (477.87; 8.85)	chr16:88,981,202-90,078,802 (disrupted)	ND	ND	ND	ND	ND	ND	SPATA2L / FANCA_16q24	Lung:Squamous cell carcinoma, 2 cases	SPATA2L C. elegans Uniprot entry	SPATA2L Drosophila Uniprot entry	No disease association	SPATA2L Rat Uniprot entry	No disease association	nd	# 4SNPs - DOID:37_Skin disease [1.30E-62]; MESH:D020795_Photophobia [1.30E-62]; HP:0000992_Cutaneous photosensitivity [1.30E-62]; HP:0009887_Abnormality of hair pigmentation [1.40E-39]; MESH:D010859_Pigmentation disorders [1.40E-39]; HP:0000478_Abnormality of the eye [1.40E-39]; HP:0001000_Abnormality of skin pigmentation [1.40E-39]; DOID:240_Iris disease [1.40E-39]; DOID:421_Hair disease [1.70E-…	SPATA2L
(C16orf76,MGC26885,tamo,SPATA2L,SPATA2L)								Thyroid 14.32 (477.87; 8.85)							ND							SPATA2L Zebrafish Uniprot entry		# 2SNPs - HP:0002297_Red hair [9.52E-22]; EFO:0003924_Hair color [9.52E-22]; EFO:0004290_Sensory perception of smell [2.63E-9]
								Brain - Cortex 14.08 (477.87; 8.85)							ND									# 1SNPs - DOID:9255_Frontotemporal dementia [2.50E-18]; MESH:D009203_Myocardial infarction [2.50E-18]; DOID:8923_Skin melanoma [3.80E-9]; HP:0002861_Melanoma [3.80E-9]
															ND									# 2 SNPs - DOID:12306_Vitiligo [4.78E-6]
Intergenic - chr16:89701705-89707134																								# 8SNPs - EFO:0004290_Sensory perception of smell [2.63E-9]; MESH:D010859_Pigmentation disorders [1.40E-39]; HP:0009887_Abnormality of hair pigmentation [1.40E-39]; MESH:D020795_Photophobia [1.30E-62]; HP:0001000_Abnormality of skin pigmentation [1.40E-39]; HP:0000478_Abnormality of the eye [1.40E-39]; DOID:240_Iris disease [1.40E-39]; HP:0000992_Cutaneous photosensitivity [1.30E-62]; DOID:37_Ski…
																								# 8 SNPs - EFO:0003924_Hair color [2.38E-6]; HP:0002297_Red hair [2.38E-6]; DOID:421_Hair disease [6.80E-7]
																								# 12 SNPs - DOID:12306_Vitiligo [4.78E-6]
VPS9D1	ND	SS	na	69.22% ; ND	0.002; 0.97 (0.72-1.31)	VPS9D1 Human Uniprot entry		Brain - Cerebellum 69.57 (1412.43; 26.16)	chr16:89,313,322-90,078,802 (disrupted)	ND	ND	ND	ND	ND	ND	VPS9D1 / ZNF827_4q31; VPS9D1 / ANKRD11_16q24; VPS9D1 / CHMP1A_16q24	Brain:Astrocytoma, grade I-II, 2 cases; Stomach:Adenocarcinoma, 1 case; :Mature B-cell neoplasm, NOS, 1 case; Ovary:Adenocarcinoma, 1 case; Central Nervous system:Solid Tumour, 1 case	No disease association	exacerbates childhood spinal muscular atrophy	VPS9D1 Mouse Uniprot entry	VPS9D1 Rat Uniprot entry	VPS9D1 Zebrafish Uniprot entry	nd	# 19SNPs - MESH:D020795_Photophobia [3.40E-84]; HP:0000992_Cutaneous photosensitivity [3.40E-84]; DOID:37_Skin disease [3.40E-84]; HP:0000478_Abnormality of the eye [3.90E-55]; HP:0001000_Abnormality of skin pigmentation [3.90E-55]; DOID:240_Iris disease [3.90E-55]; MESH:D010859_Pigmentation disorders [3.90E-55]; HP:0009887_Abnormality of hair pigmentation [3.90E-55]; DOID:421_Hair disease [1.70E…	VPS9D1
(ATP-BL,C16orf7,VPS9D1,VPS9D1)								Brain - Cerebellar Hemisphere 61.63 (1412.43; 26.16)							ND			VPS9D1 C. elegans Uniprot entry	VPS9D1 Drosophila Uniprot entry					# 17SNPs - HP:0002297_Red hair [9.52E-22]; EFO:0003924_Hair color [9.52E-22]; EFO:0004290_Sensory perception of smell [2.63E-9]
								Whole Blood 60.84 (1412.43; 26.16)							ND									# 12SNPs - DOID:9255_Frontotemporal dementia [2.50E-18]; MESH:D009203_Myocardial infarction [2.50E-18]
															ND									# 14SNPs - DOID:8923_Skin melanoma [3.80E-9]; HP:0002861_Melanoma [3.80E-9]
															ND									# 17 SNPs - DOID:12306_Vitiligo [4.78E-6]
VPS9D1-AS1	ND	SS	na	nd	nd	VPS9D1-AS1 Human Uniprot entry		Cells - Cultured fibroblasts 10.86 (178.13; 3.30)	chr16:88,766,866-90,009,402 (disrupted)	ND	ND	ND	ND	ND	ND	ND	ND	VPS9D1-AS1 C. elegans Uniprot entry	VPS9D1-AS1 Drosophila Uniprot entry	VPS9D1-AS1 Mouse Uniprot entry	VPS9D1-AS1 Rat Uniprot entry	VPS9D1-AS1 Zebrafish Uniprot entry	nd	# 5SNPs - MESH:D020795_Photophobia [3.40E-84]; HP:0000992_Cutaneous photosensitivity [3.40E-84]; DOID:37_Skin disease [3.40E-84]; HP:0000478_Abnormality of the eye [3.90E-55]; HP:0001000_Abnormality of skin pigmentation [3.90E-55]; DOID:240_Iris disease [3.90E-55]; MESH:D010859_Pigmentation disorders [3.90E-55]; HP:0009887_Abnormality of hair pigmentation [3.90E-55]; DOID:421_Hair disease [1.70E-…	VPS9D1-AS1
(MYU,VPS9D1-AS1,VPS9D1-AS1)								Cells - EBV-transformed lymphocytes 9.63 (178.13; 3.30)							ND									# 5 SNPs - DOID:12306_Vitiligo [4.78E-6]
								Esophagus - Mucosa 9.44 (178.13; 3.30)							ND
Intergenic - chr16:89718165-89720400																								# 8SNPs - DOID:421_Hair disease [1.70E-30]; MESH:D010859_Pigmentation disorders [3.90E-55]; HP:0009887_Abnormality of hair pigmentation [3.90E-55]; MESH:D020795_Photophobia [3.40E-84]; HP:0001000_Abnormality of skin pigmentation [3.90E-55]; HP:0000478_Abnormality of the eye [3.90E-55]; DOID:240_Iris disease [3.90E-55]; HP:0000992_Cutaneous photosensitivity [3.40E-84]; DOID:37_Skin disease [3.40E-…
																								# 7SNPs - DOID:8923_Skin melanoma [3.80E-9]; HP:0002861_Melanoma [3.80E-9]; DOID:9255_Frontotemporal dementia [2.50E-18]; MESH:D009203_Myocardial infarction [2.50E-18]; EFO:0003924_Hair color [9.52E-22]; HP:0002297_Red hair [9.52E-22]; EFO:0004290_Sensory perception of smell [2.63E-9]
																								# 7 SNPs - DOID:12306_Vitiligo [4.78E-6]
																								# 1 SNPs - DOID:8923_Skin melanoma [1.41E-6]; HP:0002861_Melanoma [1.41E-6]
ZNF276	ND	SS	608460	60.32% ; ND	0.000; 0.47 (0.31-0.75)	ZNF276 Human Uniprot entry	Wong et al. cloned mouse Zfp276. The deduced 372-amino acid protein contains an N-terminal proline repeat sequence and 5 characteristic C-terminal C2H2 zinc finger domains. Northern blot analysis of several mouse tissues detected transcripts of 4.3 and 3.	Brain - Cerebellum 46.77 (1030.89; 19.09)	chr16:88,761,297-90,078,802 (disrupted)	ND	ND	ND	ND	ND	ND	ZNF276 / JPH3_16q24; ZNF276 / SPG7_16q24; ZNF276 / VAC14_16q22; ZNF276 / PAX5_9p13	Ovary:Adenocarcinoma, 2 cases; Bladder:Transitional cell carcinoma, 2 cases; :Acute lymphoblastic leukemia/lymphoblastic lymphoma, 1 case; Ovary:Solid Tumour, 1 case	No disease association	No disease association	ZNF276 Mouse Uniprot entry	ZNF276 Rat Uniprot entry	No disease association	nd	# 40SNPs - EFO:0003924_Hair color [5E-87]	ZNF276
(CENP-Z,CENPZ,MGC45417,ZADT,ZFP276,ZNF477,ZNF276,ZNF276)								Spleen 41.01 (1030.89; 19.09)							ND			ZNF276 C. elegans Uniprot entry	ZNF276 Drosophila Uniprot entry			ZNF276 Zebrafish Uniprot entry		# 63SNPs - DOID:421_Hair disease [5E-87]; HP:0009887_Abnormality of hair pigmentation [5E-87]; MESH:D010859_Pigmentation disorders [8E-62]
								Brain - Cerebellar Hemisphere 39.08 (1030.89; 19.09)							ND									# 64SNPs - MESH:D020795_Photophobia [3.40E-84]; HP:0000992_Cutaneous photosensitivity [3.40E-84]; DOID:37_Skin disease [3.40E-84]
															ND									# 1SNPs - DOID:0050601_Adult syndrome [8E-62]; EFO:0003963_Freckles [8E-62]
															ND									# 62SNPs - HP:0000478_Abnormality of the eye [3.90E-55]; HP:0001000_Abnormality of skin pigmentation [3.90E-55]; DOID:240_Iris disease [3.90E-55]
															ND									# 39SNPs - HP:0002297_Red hair [9.52E-22]
															ND									# 38SNPs - DOID:9255_Frontotemporal dementia [2.50E-18]; MESH:D009203_Myocardial infarction [2.50E-18]
															ND									# 42SNPs - EFO:0004290_Sensory perception of smell [2.63E-9]
															ND									# 55SNPs - DOID:8923_Skin melanoma [3.80E-9]; HP:0002861_Melanoma [3.80E-9]
															ND									# 38 SNPs - DOID:12306_Vitiligo [4.78E-6]
FANCA***B,F,G,K,T,U,V;**N	ND	SS	607139	82.85% ; 0	0.000; 1.15 (0.98-1.37)	FANCA Human Uniprot entry	Soulier et al. noted that the FANCA, -C , -E , -F , -G , and -L proteins are part of a nuclear multiprotein core complex which triggers activating monoubiquitination of the FANCD2 protein during S phase of the growth cycle and after exposure to DNA crosslinking agents.	Testis 25.24 (123.58; 2.29)	chr16:89,607,354-90,082,887	ND	Fanconi anemia, complementation group A	227650_AR	ND	ND	PhenSSc 1.05 (P= 0.6 ; MaxSSc 2.91 )	FANCA / CACNA2D4_12p13; FANCA / CHMP1A_16q24; FANCA / ANKRD11_16q24; FANCA / SPIRE2_16q24; FANCA / SPATA2L_16q24	Lung:Adenocarcinoma, 3 cases; Oesophagus:Adenocarcinoma, 2 cases; Stomach:Adenocarcinoma, 2 cases; Breast:Adenocarcinoma, 1 case; Liver:Adenocarcinoma, 2 cases; Lung:Squamous cell carcinoma, 2 cases; Lung:Solid Tumour	FANCA C. elegans Uniprot entry	No disease association	neoplasm	decreased body weight	No disease association	Azoospermia (confirmed)	# 196SNPs - EFO:0003924_Hair color [5E-87]	FANCA
(FA-H,FAA,FACA,FAH,FANCH,FANCA,FANCA)								Cells - EBV-transformed lymphocytes 22.32 (123.58; 2.29)							ND				FANCA Drosophila Uniprot entry	renal/urinary system phenotype	increased circulating tyrosine level	FANCA Zebrafish Uniprot entry		# 246SNPs - DOID:421_Hair disease [5E-87]; HP:0009887_Abnormality of hair pigmentation [5E-87]
								Cells - Cultured fibroblasts 6.85 (123.58; 2.29)							ND					liver/biliary system phenotype	moribund			# 245SNPs - MESH:D020795_Photophobia [3.40E-84]; HP:0000992_Cutaneous photosensitivity [3.40E-84]; DOID:37_Skin disease [3.40E-84]
															ND					homeostasis/metabolism phenotype	hypertension			# 242SNPs - MESH:D010859_Pigmentation disorders [8E-62]
															ND					growth/size/body region phenotype	liver cirrhosis			# 2SNPs - DOID:0050601_Adult syndrome [8E-62]; EFO:0003963_Freckles [8E-62]
															ND					endocrine/exocrine gland phenotype	Liver Failure			# 240SNPs - HP:0000478_Abnormality of the eye [3.90E-55]; HP:0001000_Abnormality of skin pigmentation [3.90E-55]; DOID:240_Iris disease [3.90E-55]
															ND					cellular phenotype	FANCA Rat Uniprot entry			# 194SNPs - HP:0002297_Red hair [9.52E-22]
															ND					behavior/neurological phenotype				# 187SNPs - DOID:9255_Frontotemporal dementia [2.50E-18]; MESH:D009203_Myocardial infarction [2.50E-18]
															ND					immune system phenotype				# 197SNPs - DOID:12306_Vitiligo [2E-13]
															ND					mortality/aging				# 1SNPs - MESH:D006710_Homocysteine [8E-11]; HP:0010919_Abnormality of homocysteine metabolism [8E-11]; DOID:1936_Atherosclerosis [8E-11]
															ND									# 208SNPs - EFO:0004290_Sensory perception of smell [2.63E-9]
															ND									# 205SNPs - DOID:8923_Skin melanoma [3.80E-9]; HP:0002861_Melanoma [3.80E-9]
															ND									# 3 SNPs - MESH:D011605_Psychoses substance induced [6E-6]; EFO:0004330_Coffee consumption [6E-6]; HP:0000707_Abnormality of the nervous system [6E-6]
Intergenic - chr16:89816657-89818179																								# 2SNPs - HP:0009887_Abnormality of hair pigmentation [2.20E-24]; DOID:421_Hair disease [2.20E-24]; MESH:D010859_Pigmentation disorders [2.20E-24]; HP:0001000_Abnormality of skin pigmentation [2.20E-24]; HP:0000478_Abnormality of the eye [2.20E-24]; DOID:240_Iris disease [2.20E-24]; MESH:D020795_Photophobia [6E-37]; HP:0000992_Cutaneous photosensitivity [6E-37]; DOID:37_Skin disease [6E-37]
																								# 1SNPs - EFO:0004290_Sensory perception of smell [1.41E-8]
																								# 1 SNPs - MESH:D011605_Psychoses substance induced [6E-6]; EFO:0004330_Coffee consumption [6E-6]; HP:0000707_Abnormality of the nervous system [6E-6]; DOID:8923_Skin melanoma [1.41E-6]; HP:0002861_Melanoma [1.41E-6]
SPIRE2	ND	SS	609217	66.29% ; ND	0.000; 0.59 (0.41-0.86)	SPIRE2 Human Uniprot entry	By sequencing clones obtained from a size-fractionated fetal brain cDNA library, Nagase et al. cloned SPIRE2, which they designated KIAA1832. The cDNA contains an Alu element 5-prime to the first ATG codon.	Brain - Cerebellar Hemisphere 38.46 (316.95; 5.87)	chr16:88,981,202-90,044,801 (disrupted)	ND	ND	ND	ND	ND	ND	SPIRE2 / TCF25_16q24; SPIRE2 / CDK10_16q24; SPIRE2 / ANKRD11_16q24; SPIRE2 / FANCA_16q24; SPIRE2 / GAS8_16q24; SPIRE2 / CHMP1A_16q24	Lung:Adenocarcinoma, 2 cases; Uterus, corpus:Adenocarcinoma, 2 cases; Liver:Adenocarcinoma, 2 cases; Breast:Adenocarcinoma, 1 case; Brain:Astrocytoma, grade III-IV/Glioblastoma, 1 case; Lung:Solid Tumour, 1 case	SPIRE2 C. elegans Uniprot entry	SPIRE2 Drosophila Uniprot entry	nervous system phenotype	familial melanoma (ortholog)	No disease association	nd	# 58SNPs - HP:0002297_Red hair [2E-142]; EFO:0003924_Hair color [9.52E-22]; EFO:0004290_Sensory perception of smell [1.41E-13]	SPIRE2
(KIAA1832,spir-2,SPIRE2,SPIRE2)								Brain - Cerebellum 38.06 (316.95; 5.87)							ND					behavior/neurological phenotype	Fanconi anemia (ortholog)	SPIRE2 Zebrafish Uniprot entry		# 1SNPs - DOID:0050601_Adult syndrome [1E-96]; EFO:0003963_Freckles [1E-96]; MESH:D013633_Tanning [1E-65]; DOID:2513_Basal cell carcinoma [4E-17]; EFO:0003784_Skin pigmentation [3E-10]; HP:0008069_Neoplasm of the skin [3E-10]
								Pituitary 30.74 (316.95; 5.87)							ND						SPIRE2 Rat Uniprot entry			# 77SNPs - MESH:D010859_Pigmentation disorders [4.20E-95]; HP:0000478_Abnormality of the eye [4.20E-95]; DOID:240_Iris disease [4.20E-95]; HP:0001000_Abnormality of skin pigmentation [4.20E-95]; HP:0009887_Abnormality of hair pigmentation [3.90E-55]; DOID:421_Hair disease [3.40E-50]
															ND									# 81SNPs - MESH:D020795_Photophobia [3.40E-84]
															ND									# 82SNPs - HP:0000992_Cutaneous photosensitivity [3.40E-84]; DOID:37_Skin disease [3.40E-84]
															ND									# 55SNPs - DOID:9255_Frontotemporal dementia [2.50E-18]; MESH:D009203_Myocardial infarction [2.50E-18]
															ND									# 70SNPs - DOID:8923_Skin melanoma [3.80E-9]; HP:0002861_Melanoma [3.80E-9]
															ND									# 58 SNPs - DOID:12306_Vitiligo [4.78E-6]
															ND									# 1 SNPs - MESH:D011605_Psychoses substance induced [6E-6]; EFO:0004330_Coffee consumption [6E-6]; HP:0000707_Abnormality of the nervous system [6E-6]
Intergenic - chr16:89871319-89873570																								# 3SNPs - MESH:D010859_Pigmentation disorders [3.90E-55]; HP:0000478_Abnormality of the eye [3.90E-55]; HP:0009887_Abnormality of hair pigmentation [3.90E-55]; DOID:421_Hair disease [1.70E-30]; DOID:240_Iris disease [3.90E-55]; HP:0001000_Abnormality of skin pigmentation [3.90E-55]; HP:0000992_Cutaneous photosensitivity [3.40E-84]; DOID:37_Skin disease [3.40E-84]; MESH:D020795_Photophobia [3.40E-…
																								# 3 SNPs - DOID:12306_Vitiligo [4.78E-6]
TCF25	ND	SS	612326	69.2% ; ND	0.052; 0.22 (0.13-0.4)	TCF25 Human Uniprot entry	TCF25 is a member of the basic helix-loop-helix family of transcription factors that are important in embryonic development .	Thyroid 91.06 (3039.77; 56.29)	chr16:88,882,000-90,078,802 (disrupted)	ND	ND	ND	ND	ND	ND	TCF25 / SPIRE2_16q24; TCF25 / DPEP1_16q24; TCF25 / ZC3H18_16q24	Lung:Adenocarcinoma, 1 case; Large intestine:Adenocarcinoma, 1 case; Liver:Adenocarcinoma, 2 cases; Lung:Solid Tumour, 1 case	TCF25 C. elegans Uniprot entry	TCF25 Drosophila Uniprot entry	TCF25 Mouse Uniprot entry	TCF25 Rat Uniprot entry	TCF25 Zebrafish Uniprot entry	nd	# 64SNPs - HP:0002297_Red hair [2E-142]; MESH:D010859_Pigmentation disorders [4.20E-95]; HP:0000478_Abnormality of the eye [4.20E-95]; DOID:240_Iris disease [4.20E-95]; HP:0001000_Abnormality of skin pigmentation [4.20E-95]; HP:0009887_Abnormality of hair pigmentation [3.90E-55]; DOID:421_Hair disease [3.40E-50]; EFO:0003924_Hair color [9.52E-22]; EFO:0004290_Sensory perception of smell [1.41E-13]	TCF25
(KIAA1049,Nulp1,TCF25,TCF25)								Brain - Cerebellum 86.93 (3039.77; 56.29)							ND									# 1SNPs - DOID:0050601_Adult syndrome [1E-96]; EFO:0003963_Freckles [1E-96]; MESH:D013633_Tanning [1E-65]; DOID:2513_Basal cell carcinoma [4E-17]; EFO:0003784_Skin pigmentation [3E-10]; HP:0008069_Neoplasm of the skin [3E-10]
								Cervix - Endocervix 85.61 (3039.77; 56.29)							ND									# 71SNPs - MESH:D020795_Photophobia [3.40E-84]; HP:0000992_Cutaneous photosensitivity [3.40E-84]; DOID:37_Skin disease [3.40E-84]
															ND									# 65SNPs - DOID:9255_Frontotemporal dementia [2.50E-18]; MESH:D009203_Myocardial infarction [2.50E-18]
															ND									# 60SNPs - DOID:8923_Skin melanoma [3.80E-9]; HP:0002861_Melanoma [3.80E-9]
															ND									# 64 SNPs - DOID:12306_Vitiligo [4.78E-6]
MC1R*U	ND	SS	155555	78.34% ; ND	0.000; 1.97 (1.12-1.97)	MC1R Human Uniprot entry	Melanocyte-stimulating hormone and adrenocorticotropic hormone regulate pigmentation and adrenocortical function, respectively. They are products of the same gene, the proopiomelanocortin gene.	Testis 53.88 (427.75; 7.92)	chr16:88,916,393-90,078,802 (disrupted)	ND	[Analgesia from kappa-opioid receptor agonist, female-specific]	613098_ND	ND	ND	Sc ND ; P = ND	ND	ND	MC1R C. elegans Uniprot entry	MC1R Drosophila Uniprot entry	MC1R Mouse Uniprot entry	MC1R Rat Uniprot entry	MC1R Zebrafish Uniprot entry	nd	# 10SNPs - HP:0002297_Red hair [2E-142]; MESH:D010859_Pigmentation disorders [4.20E-95]; HP:0000478_Abnormality of the eye [4.20E-95]; DOID:240_Iris disease [4.20E-95]; EFO:0003924_Hair color [9.52E-22]	MC1R
(MSH-R,MC1R,MC1R)								Pituitary 34.81 (427.75; 7.92)			[Skin/hair/eye pigmentation 2, blond hair/fair skin]	266300_AR	ND	ND	Sc ND ; P = ND									# 1SNPs - DOID:0050601_Adult syndrome [1E-96]; EFO:0003963_Freckles [1E-96]; DOID:2513_Basal cell carcinoma [4E-17]; EFO:0003784_Skin pigmentation [3E-10]; HP:0008069_Neoplasm of the skin [3E-10]
								Brain - Cerebellum 32.56 (427.75; 7.92)			[Skin/hair/eye pigmentation 2, red hair/fair skin]	266300_AR	ND	ND	Sc ND ; P = ND									# 11SNPs - HP:0001000_Abnormality of skin pigmentation [4.20E-95]; EFO:0004290_Sensory perception of smell [1.41E-13]
											{Albinism, oculocutaneous, type II, modifier of}	203200_AR	ND	ND	PhenSSc 0.872 (P= 0.12 ; MaxSSc 2.91 )									# 18SNPs - MESH:D020795_Photophobia [3.40E-84]
											{Melanoma, cutaneous malignant, 5}	613099_ND	ND	ND	Sc ND ; P = ND									# 19SNPs - HP:0000992_Cutaneous photosensitivity [3.40E-84]; DOID:37_Skin disease [3.40E-84]
											{UV-induced skin damage}	266300_AR	ND	ND	Sc ND ; P = ND									# 2SNPs - MESH:D013633_Tanning [1E-65]; DOID:4159_Skin cancer [1.30E-13]
															ND									# 17SNPs - HP:0009887_Abnormality of hair pigmentation [3.90E-55]; DOID:421_Hair disease [3.40E-50]
															ND									# 9SNPs - DOID:9255_Frontotemporal dementia [2.50E-18]; MESH:D009203_Myocardial infarction [2.50E-18]
															ND									# 7SNPs - DOID:8923_Skin melanoma [3.80E-9]; HP:0002861_Melanoma [3.80E-9]
															ND									# 9 SNPs - DOID:12306_Vitiligo [4.78E-6]
TUBB3***N,U	ND	SS	602661	61.93% ; 0	0.961; 0.75 (0.52-1.11)	TUBB3 Human Uniprot entry	Microtubules are dynamic polymeric structures consisting of heterodimers of alpha-tubulins and beta-tubulins, such as TUBB3, that are continuously incorporated and released.	Brain - Hypothalamus 143.84 (1165.89; 21.59)	chr16:89,112,781-90,024,002 (disrupted)	ND	Cortical dysplasia, complex, with other brain malformations 1	614039_AD	ND	ND	PhenSSc 0.483 (P= 0.38 ; MaxSSc 2.91 )	TUBB3 / TRPM5_11p15; TUBB3 / RSPRY1_16q13	Prostate:Adenocarcinoma, 2 cases; Pleura:Mesothelioma, 1 case; Lung:Mesothelioma, 1 case	No disease association	model of autosomal dominant macrothrombocytopenia TUBB1-related	nervous system phenotype	Breast Neoplasms (ortholog)	No disease association	nd	# 9SNPs - MESH:D010859_Pigmentation disorders [4.20E-95]; HP:0000478_Abnormality of the eye [4.20E-95]; DOID:240_Iris disease [4.20E-95]; HP:0001000_Abnormality of skin pigmentation [4.20E-95]	TUBB3
(beta-4,CFEOM3,CFEOM3A,FEOM3,TUBB3,TUBB3)								Brain - Frontal Cortex (BA9) 123.07 (1165.89; 21.59)			Fibrosis of extraocular muscles, congenital, 3A	600638_AD	ND	ND	PhenSSc 0.806 (P= 0.36 ; MaxSSc 2.91 )			TUBB3 C. elegans Uniprot entry	model of complex cortical dysplasia with other brain malformations 1	cellular phenotype	complex cortical dysplasia with other brain malformations 1 (ortholog)	TUBB3 Zebrafish Uniprot entry		# 12SNPs - MESH:D020795_Photophobia [3.40E-84]
								Brain - Cortex 102.00 (1165.89; 21.59)							ND				model of congenital fibrosis of the extraocular muscles	respiratory system phenotype	Congenital Fibrosis of Extraocular Muscles, 3A, with or without Extraocular Involvement (ortholog)			# 14SNPs - HP:0000992_Cutaneous photosensitivity [3.40E-84]; DOID:37_Skin disease [3.40E-84]; HP:0009887_Abnormality of hair pigmentation [3.90E-55]; DOID:421_Hair disease [3.40E-50]
															ND				TUBB3 Drosophila Uniprot entry	mortality/aging	TUBB3 Rat Uniprot entry			# 7SNPs - HP:0002297_Red hair [9.52E-22]; EFO:0003924_Hair color [9.52E-22]; DOID:9255_Frontotemporal dementia [2.50E-18]; MESH:D009203_Myocardial infarction [2.50E-18]; EFO:0004290_Sensory perception of smell [2.63E-9]
															ND									# 2SNPs - DOID:4159_Skin cancer [1.30E-13]; MESH:D013633_Tanning [1.30E-13]
															ND									# 5SNPs - DOID:8923_Skin melanoma [3.80E-9]; HP:0002861_Melanoma [3.80E-9]
															ND									# 7 SNPs - DOID:12306_Vitiligo [4.78E-6]
Intergenic - chr16:89938761-89948697																								# 6SNPs - EFO:0003924_Hair color [9.52E-22]; HP:0002297_Red hair [9.52E-22]; HP:0002861_Melanoma [3.80E-9]; DOID:8923_Skin melanoma [3.80E-9]
																								# 4 SNPs - EFO:0003924_Hair color [2.38E-6]; HP:0002297_Red hair [2.38E-6]
																								# 2SNPs - DOID:4159_Skin cancer [1.30E-13]; MESH:D013633_Tanning [1.30E-13]
																								# 13SNPs - HP:0000992_Cutaneous photosensitivity [3.40E-84]; DOID:37_Skin disease [3.40E-84]; HP:0009887_Abnormality of hair pigmentation [3.90E-55]; DOID:421_Hair disease [3.40E-50]
																								# 12SNPs - MESH:D010859_Pigmentation disorders [4.20E-95]; HP:0001000_Abnormality of skin pigmentation [4.20E-95]; DOID:240_Iris disease [4.20E-95]; HP:0000478_Abnormality of the eye [4.20E-95]
																								# 11SNPs - MESH:D020795_Photophobia [3.40E-84]
																								# 10SNPs - DOID:9255_Frontotemporal dementia [2.50E-18]; MESH:D009203_Myocardial infarction [2.50E-18]; EFO:0004290_Sensory perception of smell [2.63E-9]
																								# 10 SNPs - DOID:12306_Vitiligo [4.78E-6]
DEF8	ND	SS	na	61.75% ; ND	0.390; 0.34 (0.21-0.57)	DEF8 Human Uniprot entry		Brain - Cerebellum 102.09 (1665.90; 30.85)	chr16:88,957,600-90,108,402 (disrupted)	ND	ND	ND	ND	ND	ND	DEF8 / FBXO31_16q24; DEF8 / CDC20_1p34	Lung:Adenocarcinoma, 2 cases; Stomach:Adenocarcinoma, 2 cases; Lung:Solid Tumour, 1 case	No disease association	model of autosomal recessive osteopetrosis 6	No disease association	No disease association	No disease association	nd	# 22SNPs - MESH:D020795_Photophobia [3.40E-84]; HP:0000992_Cutaneous photosensitivity [3.40E-84]; DOID:37_Skin disease [3.40E-84]; HP:0000478_Abnormality of the eye [3.90E-55]; HP:0001000_Abnormality of skin pigmentation [3.90E-55]; DOID:240_Iris disease [3.90E-55]; MESH:D010859_Pigmentation disorders [3.90E-55]; HP:0009887_Abnormality of hair pigmentation [3.90E-55]; DOID:9255_Frontotemporal dem…	DEF8
(FLJ20186,DEF8,DEF8)								Brain - Cerebellar Hemisphere 98.00 (1665.90; 30.85)							ND			DEF8 C. elegans Uniprot entry	DEF8 Drosophila Uniprot entry		DEF8 Rat Uniprot entry	DEF8 Zebrafish Uniprot entry		# 25SNPs - DOID:421_Hair disease [1.70E-30]; HP:0002297_Red hair [9.52E-22]; EFO:0003924_Hair color [9.52E-22]
								Ovary 45.99 (1665.90; 30.85)							ND									# 27SNPs - HP:0002861_Melanoma [1.13E-10]; DOID:8923_Skin melanoma [1.13E-10]
															ND									# 22 SNPs - DOID:12306_Vitiligo [4.78E-6]
Intergenic - chr16:89968060-89969791																								# 1SNPs - DOID:8923_Skin melanoma [1.13E-10]; HP:0002861_Melanoma [1.13E-10]
																								# 1 SNPs - DOID:8923_Skin melanoma [5.66E-8]; HP:0002861_Melanoma [5.66E-8]
CENPBD1	ND	SS	na	90.31% ; ND	0.020; 0.0 (0.0-1.9)	CENPBD1 Human Uniprot entry		Cells - Cultured fibroblasts 16.09 (348.49; 6.45)	chr16:89,709,002-90,017,401	ND	ND	ND	ND	ND	ND	ND	ND	No disease association	CENPBD1 Drosophila Uniprot entry	growth/size/body region phenotype	No disease association	No disease association	nd	# 4SNPs - HP:0000992_Cutaneous photosensitivity [3E-86]; DOID:37_Skin disease [3E-86]; MESH:D020795_Photophobia [3E-86]; HP:0009887_Abnormality of hair pigmentation [3.20E-56]; HP:0001000_Abnormality of skin pigmentation [3.20E-56]; MESH:D010859_Pigmentation disorders [3.20E-56]; HP:0000478_Abnormality of the eye [3.20E-56]; DOID:240_Iris disease [3.20E-56]; DOID:421_Hair disease [1.70E-30]; EFO:…	CENPBD1
(MGC16385,CENPBD1,CENPBD1)								Testis 13.13 (348.49; 6.45)							ND			CENPBD1 C. elegans Uniprot entry		endocrine/exocrine gland phenotype	CENPBD1 Rat Uniprot entry	CENPBD1 Zebrafish Uniprot entry		# 2SNPs - DOID:9261_Nasopharynx carcinoma [6E-22]
								Pituitary 11.93 (348.49; 6.45)							ND					cellular phenotype				# 3SNPs - HP:0002297_Red hair [9.52E-22]; EFO:0003924_Hair color [9.52E-22]; DOID:9255_Frontotemporal dementia [2.50E-18]; MESH:D009203_Myocardial infarction [2.50E-18]; HP:0002861_Melanoma [1.13E-10]; DOID:8923_Skin melanoma [1.13E-10]
															ND					reproductive system phenotype				# 3 SNPs - DOID:12306_Vitiligo [4.78E-6]
															ND					mortality/aging
AFG3L1P	ND	SS	603020	nd	nd	AFG3L1P Human Uniprot entry	In mouse, Afg3l1 encodes an ATP-dependent zinc metalloprotease that localizes to mitochondria. However, the human ortholog, AFG3L1P, is a transcribed pseudogene that does not produce a functional protein .	Brain - Cerebellum 34.83 (712.58; 13.20)	chr16:88,987,833-90,078,802 (disrupted)	ND	ND	ND	ND	ND	ND	ND	ND	AFG3L1P C. elegans Uniprot entry	AFG3L1P Drosophila Uniprot entry	No disease association	AFG3L1P Rat Uniprot entry	AFG3L1P Zebrafish Uniprot entry	nd	# 51SNPs - HP:0002297_Red hair [2E-142]; EFO:0003924_Hair color [9.52E-22]	AFG3L1P
(AFG3,AFG3L1,AFG3L1P,AFG3L1P)								Brain - Cerebellar Hemisphere 33.90 (712.58; 13.20)							ND									# 12SNPs - DOID:0050601_Adult syndrome [1E-96]; EFO:0003963_Freckles [1E-96]; MESH:D013633_Tanning [1E-65]; DOID:2513_Basal cell carcinoma [4E-17]; EFO:0003784_Skin pigmentation [3E-10]; HP:0008069_Neoplasm of the skin [3E-10]
								Thyroid 25.47 (712.58; 13.20)							ND									# 53SNPs - HP:0000992_Cutaneous photosensitivity [3E-86]; DOID:37_Skin disease [3E-86]; MESH:D020795_Photophobia [3E-86]; HP:0009887_Abnormality of hair pigmentation [3.20E-56]; HP:0001000_Abnormality of skin pigmentation [3.20E-56]; DOID:421_Hair disease [1.70E-30]
															ND									# 41SNPs - MESH:D010859_Pigmentation disorders [3.20E-56]; HP:0000478_Abnormality of the eye [3.20E-56]; DOID:240_Iris disease [3.20E-56]
															ND									# 22SNPs - DOID:9261_Nasopharynx carcinoma [6E-22]
															ND									# 28SNPs - DOID:9255_Frontotemporal dementia [2.50E-18]; MESH:D009203_Myocardial infarction [2.50E-18]; EFO:0004290_Sensory perception of smell [2.63E-9]
															ND									# 46SNPs - HP:0002861_Melanoma [1.13E-10]; DOID:8923_Skin melanoma [1.13E-10]
															ND									# 28 SNPs - DOID:12306_Vitiligo [4.78E-6]
Intergenic - chr16:90002161-90004871																								# 3SNPs - HP:0000992_Cutaneous photosensitivity [4.60E-24]; DOID:37_Skin disease [4.60E-24]; MESH:D020795_Photophobia [4.60E-24]
																								# 2SNPs - HP:0000478_Abnormality of the eye [1.50E-12]; DOID:240_Iris disease [1.50E-12]; MESH:D010859_Pigmentation disorders [1.50E-12]; HP:0009887_Abnormality of hair pigmentation [1.50E-12]; HP:0001000_Abnormality of skin pigmentation [1.50E-12]; DOID:421_Hair disease [1.50E-12]
																								# 1 SNPs - DOID:8923_Skin melanoma [6.81E-7]; HP:0002861_Melanoma [6.81E-7]
DBNDD1	ND	SS	na	77.06% ; ND	0.000; 0.83 (0.47-1.53)	DBNDD1 Human Uniprot entry		Brain - Cortex 53.09 (502.11; 9.30)	chr16:89,290,574-90,216,601 (disrupted)	ND	ND	ND	ND	ND	ND	DBNDD1 / NAT8L_4p16; DBNDD1 / TPGS1_19p13; DBNDD1 / CRIP2_14q32	Brain:Astrocytoma, grade III-IV/Glioblastoma, 3 cases; Breast:Adenocarcinoma, 3 cases; Breast:Solid Tumour, 1 case; Central Nervous system:Solid Tumour, 1 case	is implicated in Hermansky-Pudlak	model of Hermansky-Pudlak syndrome 7	DBNDD1 Mouse Uniprot entry	DBNDD1 Rat Uniprot entry	DBNDD1 Zebrafish Uniprot entry	nd	# 10SNPs - DOID:37_Skin disease [3.20E-33]; HP:0000992_Cutaneous photosensitivity [3.20E-33]; MESH:D020795_Photophobia [3.20E-33]	DBNDD1
(FLJ12582,MGC3101,DBNDD1,DBNDD1)								Brain - Frontal Cortex (BA9) 51.13 (502.11; 9.30)							ND			DBNDD1 C. elegans Uniprot entry	model of metal metabolism disorder					# 2SNPs - DOID:240_Iris disease [6.40E-24]; HP:0000478_Abnormality of the eye [6.40E-24]; MESH:D010859_Pigmentation disorders [6.40E-24]; HP:0001000_Abnormality of skin pigmentation [6.40E-24]; HP:0009887_Abnormality of hair pigmentation [6.40E-24]; DOID:421_Hair disease [1.40E-19]; DOID:4159_Skin cancer [3E-9]; MESH:D013633_Tanning [3E-9]
								Brain - Cerebellum 38.08 (502.11; 9.30)							ND				model of schizophrenia					# 1SNPs - EFO:0003924_Hair color [3.20E-8]; HP:0002297_Red hair [3.20E-8]
															ND				DBNDD1 Drosophila Uniprot entry					# 6 SNPs - DOID:8923_Skin melanoma [6.96E-8]; HP:0002861_Melanoma [6.96E-8]
															ND									# 1 SNPs - EFO:0004290_Sensory perception of smell [2.45E-7]
GAS8***D,U;*N	ND	SS	605178	29.14% ; ND	0.000; 0.83 (0.58-1.19)	GAS8 Human Uniprot entry	The GAS8 gene encodes DRC4, a component of the nexin-dynein regulatory complex that plays an important structural and functional role in ciliary movement .	Pituitary 28.55 (560.72; 10.38)	chr16:89,092,600-90,169,003 (disrupted)	ND	Ciliary dyskinesia, primary, 33	616726_AR	ND	ND	PhenSSc 0.355 (P= 0.36 ; MaxSSc 2.91 )	GAS8 / CDK10_16q24; GAS8 / WDR59_16q23; GAS8 / HDAC4_2q37; GAS8 / SPIRE2_16q24	Breast:Adenocarcinoma, 2 cases; Thyroid:Adenocarcinoma, 3 cases; Gallbladder/Biliary system:Adenocarcinoma, 1 case; Breast:Solid Tumour, 1 case; Thyroid:Solid Tumour, 1 case	GAS8 C. elegans Uniprot entry	GAS8 Drosophila Uniprot entry	GAS8 Mouse Uniprot entry	GAS8 Rat Uniprot entry	GAS8 Zebrafish Uniprot entry	Asthenozoospermia (confirmed)	# 46SNPs - DOID:37_Skin disease [3.20E-33]; HP:0000992_Cutaneous photosensitivity [3.20E-33]; MESH:D020795_Photophobia [3.20E-33]	GAS8
(DRC4,GAS11,GAS8,GAS8)								Thyroid 26.31 (560.72; 10.38)							ND									# 25SNPs - DOID:240_Iris disease [6.40E-24]; HP:0000478_Abnormality of the eye [6.40E-24]; MESH:D010859_Pigmentation disorders [6.40E-24]; HP:0001000_Abnormality of skin pigmentation [6.40E-24]; HP:0009887_Abnormality of hair pigmentation [6.40E-24]; DOID:421_Hair disease [1.40E-19]
								Testis 23.68 (560.72; 10.38)							ND									# 13SNPs - DOID:4159_Skin cancer [3E-9]; MESH:D013633_Tanning [3E-9]; EFO:0003924_Hair color [3.20E-8]; HP:0002297_Red hair [3.20E-8]
															ND									# 6 SNPs - EFO:0004290_Sensory perception of smell [3.09E-7]; MESH:D006333_Heart failure [3.53E-6]; DOID:6000_Congestive heart failure [3.53E-6]
															ND									# 5 SNPs - DOID:10283_Prostate cancer [4.62E-7]
GAS8-AS1	ND	SS	605179	98.88% ; ND	nd	GAS8-AS1 Human Uniprot entry	Loss of heterozygosity involving chromosome 16q24.3 is common in breast and prostate cancer and suggests the presence of a tumor suppressor gene. Whitmore et al. characterized a transcript located in the smallest region of deletion .	Brain - Cerebellum 2.05 (25.76; 0.48)	chr16:89,216,028-90,054,800 (disrupted)	ND	ND	ND	ND	ND	ND	ND	ND	GAS8-AS1 C. elegans Uniprot entry	GAS8-AS1 Drosophila Uniprot entry	GAS8-AS1 Mouse Uniprot entry	GAS8-AS1 Rat Uniprot entry	GAS8-AS1 Zebrafish Uniprot entry	nd		GAS8-AS1
(C16orf3,GAS8-AS1,GAS8-AS1)								Brain - Cerebellar Hemisphere 1.70 (25.76; 0.48)							ND
								Thyroid 1.41 (25.76; 0.48)							ND
Intergenic - chr16:90029901-90039761																								# 6SNPs - DOID:4159_Skin cancer [3E-9]; MESH:D013633_Tanning [3E-9]; EFO:0003924_Hair color [3.20E-8]; HP:0002297_Red hair [3.20E-8]
																								# 17SNPs - MESH:D020795_Photophobia [3.20E-33]; DOID:37_Skin disease [3.20E-33]; HP:0000992_Cutaneous photosensitivity [3.20E-33]
																								# 10SNPs - HP:0000478_Abnormality of the eye [6.40E-24]; DOID:240_Iris disease [6.40E-24]; MESH:D010859_Pigmentation disorders [6.40E-24]; HP:0009887_Abnormality of hair pigmentation [6.40E-24]; HP:0001000_Abnormality of skin pigmentation [6.40E-24]; DOID:421_Hair disease [1.40E-19]
URAHP	ND	SS	615805	nd	nd	URAHP Human Uniprot entry	In many organisms, uric acid is enzymatically degraded to inert allantoin. Degradation of uric acid begins with its oxidation to 5-hydroxyisourate by urate oxidase , followed by hydrolysis of HIU by HIU hydrolase to give 2-oxo-4-hydroxy-4-carboxy-5-ureid oimidazoline .	Ovary 15.16 (227.07; 4.21)	chr16:89,405,253-90,078,802	ND	ND	ND	ND	ND	ND	ND	ND	URAHP C. elegans Uniprot entry	URAHP Drosophila Uniprot entry	neoplasm	URAHP Rat Uniprot entry	URAHP Zebrafish Uniprot entry	nd	# 11SNPs - MESH:D020795_Photophobia [3.70E-27]; HP:0000992_Cutaneous photosensitivity [1.40E-15]; DOID:37_Skin disease [1.40E-15]	URAHP
(URAH,URAHP,URAHP)								Pituitary 12.63 (227.07; 4.21)							ND					liver/biliary system phenotype				# 6SNPs - MESH:D010859_Pigmentation disorders [1.40E-19]; DOID:421_Hair disease [1.40E-19]; HP:0000478_Abnormality of the eye [1.40E-19]; HP:0001000_Abnormality of skin pigmentation [1.40E-19]; DOID:240_Iris disease [1.40E-19]; HP:0009887_Abnormality of hair pigmentation [1.40E-19]
								Cervix - Endocervix 10.39 (227.07; 4.21)							ND					growth/size/body region phenotype				# 1SNPs - DOID:4159_Skin cancer [3E-9]; MESH:D013633_Tanning [3E-9]
															ND					hematopoietic system phenotype				# 7 SNPs - EFO:0004290_Sensory perception of smell [3.09E-7]; DOID:10283_Prostate cancer [4.62E-7]; MESH:D006333_Heart failure [3.53E-6]; DOID:6000_Congestive heart failure [3.53E-6]
Intergenic - chr16:90047773-90056566																								# 4SNPs - MESH:D020795_Photophobia [1.20E-12]; HP:0000992_Cutaneous photosensitivity [1.20E-12]; DOID:37_Skin disease [1.20E-12]
																								# 3 SNPs - DOID:10283_Prostate cancer [4.62E-7]
																								# 2 SNPs - DOID:6000_Congestive heart failure [3.53E-6]; EFO:0004290_Sensory perception of smell [3.09E-7]; MESH:D006333_Heart failure [3.53E-6]
PRDM7	ND	SS	609759	88.75% ; ND	0.000; 1.02 (0.75-1.42)	PRDM7 Human Uniprot entry	The PR domain is a protein-protein interaction module of about 100 amino acids. PR domain-containing proteins, such as PRDM7, are often involved in transcriptional regulation .	Testis 4.01 (4.56; 0.08)	chr16:89,853,455-90,224,801	ND	ND	ND	ND	ND	ND	ND	ND	No disease association	No disease association	homeostasis/metabolism phenotype	Neurodevelopmental Disorders (ortholog)	No disease association	nd		PRDM7
(ZNF910,PRDM7,PRDM7)								Ovary 0.09 (4.56; 0.08)							ND			PRDM7 C. elegans Uniprot entry	PRDM7 Drosophila Uniprot entry	endocrine/exocrine gland phenotype	PRDM7 Rat Uniprot entry	PRDM7 Zebrafish Uniprot entry
								Kidney - Cortex 0.03 (4.56; 0.08)							ND					cellular phenotype
															ND					reproductive system phenotype
TUBB8P7	ND	SS	na	nd	nd	TUBB8P7 Human Uniprot entry		Ovary 1.37 (9.50; 0.18)	chr16:90,069,401-90,095,201	ND	ND	ND	ND	ND	ND	ND	ND	TUBB8P7 C. elegans Uniprot entry	TUBB8P7 Drosophila Uniprot entry	TUBB8P7 Mouse Uniprot entry	TUBB8P7 Rat Uniprot entry	TUBB8P7 Zebrafish Uniprot entry	nd		TUBB8P7
(nan,TUBB8P7,TUBB8P7)								Testis 0.84 (9.50; 0.18)							ND
								Cervix - Endocervix 0.53 (9.50; 0.18)							ND
Intergenic - chr16:90096354-90102271																								# 1 SNPs - DOID:10283_Prostate cancer [4.62E-7]
FAM157C	ND	SS	na	nd	nd	FAM157C Human Uniprot entry		Whole Blood 6.16 (25.18; 0.47)	chr16:90,081,553-90,174,800	ND	ND	ND	ND	ND	ND	ND	ND	FAM157C C. elegans Uniprot entry	FAM157C Drosophila Uniprot entry	FAM157C Mouse Uniprot entry	FAM157C Rat Uniprot entry	FAM157C Zebrafish Uniprot entry	nd		FAM157C
(nan,FAM157C,FAM157C)								Spleen 2.42 (25.18; 0.47)							ND
								Lung 1.81 (25.18; 0.47)							ND
Analysis performed with bioinformatics tool TAD-GCtool v2.0 financiated by the FCT project HMSP-ICT/0016/2013. Human genome version hg38. TADs according to Dixon et al. 2015. NA - not available; ND - not determined.

## Sheet: 17q21.31_rearrangement_B
SVInterpreter					20-09-2021
Table 2 - Characterization of the breakpoint region 17q21.31 of t(16;17)(q24.3;q21.31)								UCSC genome browser visualization
PanelAPP (Martin et al. 2019) data is showed next to the Gene name:*** - high evidence;** - moderate evidence;* - low evidence;J - Haematological and immunological disorders;K - Haematological disorders;M - Metabolic disorders;N - Neurology and neurodevelopmental disorders;S - Skeletal disorders;U - Others; Haploinsuficiency index (%HI) according to Decipher (Wright et al. 2016); Triplosensitivit…
Fields are in bold if: Genes are present in any panel from PanelAPP, HI%<10%, triplo. score = 3, o/e score ≤0.3, clustered interactions of GeneHancer are disrupted by the breakpoint, chromatin Loops are disrupted by the breakpoint; OMIM inheritance overlaping the inputed inheritance; SNPs with a p-value ≤5.0E-7.
Regions with red background are deleted.
Genes and intergenic regions									Clustered interactions and Loops		Clinical Phenotype					Gene fusion in cancer		Gene-phenotype/disease associations and animal models					Infertility	GWAS data	Bibliography	Only for CNVs
GeneCard	ACMG	Ensembl	OMIM	Dosage Map	GnomAD	Uniprot	OMIM	Gtext expression	GeneHancer	Loops	Phenotype	OMIM	DDG2P	ClinGen	Phenotype similarity	AGCOH	Oncology Atlas	Wormbase	FlyBase	MGI	RGD	Zfin	Infertility study	GWAS Catalog	References	CNV database overlap
Genomic elements; Pannels from PannelApp	Actionable Genes (MAGs)	Breakpoint location;Genome strand	Gene ID	HI% ; Triplo	pLi; o/e	Protein entries	Function	Top 3 highest TPM (Total TPM; Mean TPM)	Clustered interactions	Chromatin Loops	Assoc. Disorder	OMIM ID_Inh	DDG2P class.	clinGen class.	PhenSSc (P; MaxSSc)	Gene1 / Gene2 Cytoban	Organ: type, nr. cases	C.elegans	Drosophila	Mouse	Rat	Zebrafish	Disorder	SNPs - Genetic traits	PubMed Link	Best Hits
17q21.31 breakpoint within hESC TAD at 17:46,680,000-48,880,000
NSF*N,U	ND	SS	601633	4.09% ; ND	0.714; 0.32 (0.18-0.6)	NSF Human Uniprot entry	The NSF gene encodes a molecule important for intracellular vesicle transport and membrane fusion. It also plays a role in synaptic transmission .	Brain - Frontal Cortex (BA9) 169.82 (1681.32; 31.14)	chr17:46,474,201-46,834,200 (disrupted)	ND	Developmental and epileptic encephalopathy 96	619340_AD	ND	ND	Sc ND ; P = ND	NSF / PBX3_9q33; NSF / NFE2L1_17q21; NSF / EFCAB13_17q21; NSF / KANSL1_17q21; NSF / MED1_17q12; NSF / STRADA_17q23; NSF / ENY2_8q23; NSF / NEGR1_1p31; NSF / EED_11q14	Breast:Adenocarcinoma, 3 cases; Skin:Malignant melanoma, 2 cases; Bladder:Transitional cell carcinoma, 1 case; Nasopharynx:Squamous cell carcinoma, 1 case; Prostate:Adenocarcinoma, 2 cases	No disease association	model of Parkinson's disease	homeostasis/metabolism phenotype	temporal lobe epilepsy	No disease association	nd	# 49SNPs - DOID:14330_Parkinson s disease [3E-17]; HP:0100615_Ovarian neoplasm [6E-11]	NSF
(SEC18,SKD2,NSF,NSF)								Brain - Cerebellar Hemisphere 125.36 (1681.32; 31.14)							ND			NSF C. elegans Uniprot entry	NSF Drosophila Uniprot entry	growth/size/body region phenotype	NSF Rat Uniprot entry	NSF Zebrafish Uniprot entry		# 33SNPs - DOID:12236_Primary biliary cirrhosis [2.24E-9]
								Brain - Cerebellum 100.55 (1681.32; 31.14)							ND					behavior/neurological phenotype				# 30SNPs - DOID:987_Alopecia [4.87E-8]
															ND					mortality/aging				# 62 SNPs - MESH:D012805_Sickle cell trait [6.78E-8]; HP:0001877_Abnormality of erythrocytes [6.78E-8]
															ND									# 47 SNPs - HP:0002088_Abnormality of the lung [2.33E-7]; DOID:3082_Interstitial lung disease [2.33E-7]
															ND									# 30 SNPs - DOID:9352_Type 2 diabetes mellitus [7.41E-7]
															ND									# 15 SNPs - DOID:10608_Celiac disease [1E-6]
RPS7P11	ND	SS	na	nd	nd	RPS7P11 Human Uniprot entry		Ovary 3.63 (62.75; 1.16)	chr17:45,893,635-47,708,312 (disrupted)	ND	ND	ND	ND	ND	ND	ND	ND	RPS7P11 C. elegans Uniprot entry	RPS7P11 Drosophila Uniprot entry	RPS7P11 Mouse Uniprot entry	RPS7P11 Rat Uniprot entry	RPS7P11 Zebrafish Uniprot entry	nd	# 1SNPs - DOID:14330_Parkinson s disease [3E-17]; HP:0100615_Ovarian neoplasm [6E-11]; DOID:12236_Primary biliary cirrhosis [2.24E-9]; DOID:987_Alopecia [4.87E-8]	RPS7P11
(nan,RPS7P11,RPS7P11)								Cells - EBV-transformed lymphocytes 2.95 (62.75; 1.16)							ND									# 1 SNPs - MESH:D012805_Sickle cell trait [6.78E-8]; HP:0001877_Abnormality of erythrocytes [6.78E-8]; HP:0002088_Abnormality of the lung [2.33E-7]; DOID:3082_Interstitial lung disease [2.33E-7]; DOID:9352_Type 2 diabetes mellitus [7.41E-7]
								Skin - Not Sun Exposed (Suprapubic) 2.10 (62.75; 1.16)							ND
Intergenic - chr17:46722167-46762506																								# 9 SNPs - DOID:10608_Celiac disease [1E-6]
																								# 45 SNPs - MESH:D012805_Sickle cell trait [6.78E-8]; HP:0001877_Abnormality of erythrocytes [6.78E-8]
																								# 36SNPs - HP:0100615_Ovarian neoplasm [6E-11]
																								# 34SNPs - DOID:14330_Parkinson s disease [3E-17]
																								# 34 SNPs - HP:0002088_Abnormality of the lung [2.33E-7]; DOID:3082_Interstitial lung disease [2.33E-7]
																								# 24SNPs - DOID:12236_Primary biliary cirrhosis [2.24E-9]
																								# 21SNPs - DOID:987_Alopecia [4.87E-8]
																								# 21 SNPs - DOID:9352_Type 2 diabetes mellitus [7.41E-7]
																								# 2 SNPs - DOID:14330_Parkinson s disease [5.05E-8]
WNT3***U;*F,N,S	ND	IVS 1; AS	165330	13.89% ; ND	0.946; 0.13 (0.05-0.4)	WNT3 Human Uniprot entry	Roelink et al. used mouse Wnt3 sequences as a probe to isolate a genomic clone of the human homolog, WNT3. Comparison of the deduced mouse and human WNT3 protein sequences showed 4 changes in 333 amino acids. Using ribonuclease protection analysis, Huguet et al.	Skin - Not Sun Exposed (Suprapubic) 36.58 (168.89; 3.13)	chr17:46,589,800-46,992,801 (disrupted)	ND	?Tetra-amelia syndrome 1	273395_AR	ND	ND	PhenSSc 0.788 (P= 0.77 ; MaxSSc 2.91 )	WNT3 / CPD_t(17;17)(q11;q21)	Stomach:Adenocarcinoma, 2 cases	No disease association	ameliorates Huntington's disease	limbs/digits/tail phenotype	Animal Mammary Neoplasms (ortholog)	No disease association	nd	# 42SNPs - DOID:14330_Parkinson s disease [3E-17]	WNT3
(INT4,MGC131950,MGC138321,MGC138323,WNT3,WNT3)								Skin - Sun Exposed (Lower leg) 28.77 (168.89; 3.13)							ND			WNT3 C. elegans Uniprot entry	ameliorates Schimke immuno-osseous dysplasia	homeostasis/metabolism phenotype	atrial fibrillation (ortholog)	WNT3 Zebrafish Uniprot entry		# 34SNPs - HP:0100615_Ovarian neoplasm [6E-11]
								Testis 9.21 (168.89; 3.13)							ND				ameliorates cancer	growth/size/body region phenotype	bladder exstrophy-epispadias-cloacal exstrophy complex (ortholog)			# 35SNPs - DOID:12236_Primary biliary cirrhosis [2.24E-9]
															ND				exacerbates intestinal cancer	embryo phenotype	WNT3 Rat Uniprot entry			# 26SNPs - DOID:987_Alopecia [4.87E-8]
															ND				ameliorates obesity	cellular phenotype				# 51 SNPs - MESH:D012805_Sickle cell trait [6.78E-8]; HP:0001877_Abnormality of erythrocytes [6.78E-8]
															ND				model of obesity	mortality/aging				# 37 SNPs - HP:0002088_Abnormality of the lung [2.33E-7]; DOID:3082_Interstitial lung disease [2.33E-7]
															ND				model of osteogenesis imperfecta type 15					# 26 SNPs - DOID:9352_Type 2 diabetes mellitus [7.41E-7]
															ND				WNT3 Drosophila Uniprot entry					# 21 SNPs - DOID:10608_Celiac disease [1E-6]
Breakpoint der(17) NC_000017.11:g.46,781,999_qterdelins[NC_000016.10g.89,401,716_qter]																									17q21.31 Balanced_translocation
Intergenic - chr17:46781999-46784034																								# 8SNPs - DOID:12236_Primary biliary cirrhosis [2.24E-9]; DOID:14330_Parkinson s disease [3E-17]
																								# 8 SNPs - HP:0002088_Abnormality of the lung [2.33E-7]; DOID:3082_Interstitial lung disease [2.33E-7]
																								# 7SNPs - HP:0100615_Ovarian neoplasm [6E-11]
																								# 4SNPs - DOID:987_Alopecia [4.87E-8]
																								# 4 SNPs - DOID:9352_Type 2 diabetes mellitus [7.41E-7]; DOID:10608_Celiac disease [1E-6]
																								# 10 SNPs - HP:0001877_Abnormality of erythrocytes [6.78E-8]; MESH:D012805_Sickle cell trait [6.78E-8]
Intergenic - chr17:46784034-46833201																								# 9 SNPs - HP:0001877_Abnormality of erythrocytes [6.78E-8]; MESH:D012805_Sickle cell trait [6.78E-8]
																								# 7SNPs - DOID:14330_Parkinson s disease [3E-17]
																								# 6 SNPs - DOID:10608_Celiac disease [1E-6]
																								# 5SNPs - DOID:987_Alopecia [4.87E-8]; DOID:12236_Primary biliary cirrhosis [2.24E-9]; HP:0100615_Ovarian neoplasm [6E-11]
																								# 5 SNPs - DOID:9352_Type 2 diabetes mellitus [7.41E-7]; HP:0002088_Abnormality of the lung [2.33E-7]; DOID:3082_Interstitial lung disease [2.33E-7]
																								# 1 SNPs - DOID:14330_Parkinson s disease [8E-7]
WNT9B	ND	SS	602864	34.84% ; ND	0.052; 0.18 (0.07-0.58)	WNT9B Human Uniprot entry	Members of the WNT family, such as WNT9B, are structurally related genes that encode cysteine-rich secreted glycoproteins that act as extracellular signaling factors.	Kidney - Medulla 2.75 (11.38; 0.21)	chr17:46,721,200-47,281,733 (disrupted)	ND	ND	ND	ND	ND	ND	WNT9B / SP1_12q13	Uterus, corpus:Malignant epithelial tumor, special type, 2 cases	No disease association	exacerbates acute myeloid leukemia	renal/urinary system phenotype	No disease association	No disease association	nd		WNT9B
(WNT14B,WNT15,WNT9B,WNT9B)								Spleen 0.60 (11.38; 0.21)							ND			WNT9B C. elegans Uniprot entry	WNT9B Drosophila Uniprot entry	growth/size/body region phenotype	WNT9B Rat Uniprot entry	WNT9B Zebrafish Uniprot entry
								Brain - Cerebellum 0.53 (11.38; 0.21)							ND					embryo phenotype
															ND					digestive/alimentary phenotype
															ND					craniofacial phenotype
															ND					reproductive system phenotype
															ND					mortality/aging
LINC01974	ND	SS	na	nd	nd	LINC01974 Human Uniprot entry		Testis 13.76 (14.17; 0.26)	chr17:46,834,401-46,912,927	ND	ND	ND	ND	ND	ND	ND	ND	LINC01974 C. elegans Uniprot entry	LINC01974 Drosophila Uniprot entry	LINC01974 Mouse Uniprot entry	LINC01974 Rat Uniprot entry	LINC01974 Zebrafish Uniprot entry	nd		LINC01974
(nan,LINC01974,LINC01974)								Brain - Frontal Cortex (BA9) 0.10 (14.17; 0.26)							ND
								Brain - Frontal Cortex (BA9) 0.10 (14.17; 0.26)							ND
RNU6ATAC3P	ND	SS	na	nd	nd	RNU6ATAC3P Human Uniprot entry		Brain - Cerebellum 0.32 (0.83; 0.02)	chr17:46,915,977-46,921,125	ND	ND	ND	ND	ND	ND	ND	ND	RNU6ATAC3P C. elegans Uniprot entry	RNU6ATAC3P Drosophila Uniprot entry	RNU6ATAC3P Mouse Uniprot entry	RNU6ATAC3P Rat Uniprot entry	RNU6ATAC3P Zebrafish Uniprot entry	nd		RNU6ATAC3P
(nan,RNU6ATAC3P,RNU6ATAC3P)								Brain - Cerebellar Hemisphere 0.30 (0.83; 0.02)							ND
								Testis 0.21 (0.83; 0.02)							ND
GOSR2***N,U	ND	SS	604027	32.66% ; ND	0.000; 0.81 (0.51-1.35)	GOSR2 Human Uniprot entry	The GOSR2 gene encodes a member of the soluble NSF attachment protein receptor family of vesicle docking proteins .	Testis 21.61 (578.22; 10.71)	chr17:46,071,001-47,708,312 (disrupted)	ND	Epilepsy, progressive myoclonic 6	614018_AR	ND	ND	PhenSSc 0.397 (P= 0.57 ; MaxSSc 2.91 )	GOSR2 / UTP6_17q11; GOSR2 / OMG_17q11; GOSR2 / AATF_17q12; GOSR2 / ARHGAP23_17q12; GOSR2 / RHOT1_17q11; GOSR2 / TBC1D16_17q25	Lung:Adenocarcinoma, 1 case; Breast:Adenocarcinoma, 3 cases; Bladder:Transitional cell carcinoma, 1 case; Large intestine:Adenocarcinoma, 2 cases	No disease association	GOSR2 Drosophila Uniprot entry	GOSR2 Mouse Uniprot entry	GOSR2 Rat Uniprot entry	GOSR2 Zebrafish Uniprot entry	nd	# 4SNPs - HP:0005150_Abnormal atrioventricular conduction [5E-10]; DOID:10273_Heart conduction disease [5E-10]; EFO:0004311_Heart function measurement [5E-10]; MESH:D054537_Atrioventricular block [5E-10]	GOSR2
(Bos1,GS27,GOSR2,GOSR2)								Pituitary 20.18 (578.22; 10.71)							ND			GOSR2 C. elegans Uniprot entry
								Cells - Cultured fibroblasts 16.87 (578.22; 10.71)							ND
Intergenic - chr17:46975524-46978156																								# 1SNPs - EFO:0004311_Heart function measurement [5E-10]; DOID:10273_Heart conduction disease [5E-10]; HP:0005150_Abnormal atrioventricular conduction [5E-10]; MESH:D054537_Atrioventricular block [5E-10]
RPRML	ND	SS	na	64.17% ; ND	0.421; 0.0 (0.0-1.51)	RPRML Human Uniprot entry		Brain - Nucleus accumbens (basal ganglia) 35.81 (164.47; 3.05)	chr17:46,889,602-47,207,733	ND	ND	ND	ND	ND	ND	ND	ND	RPRML C. elegans Uniprot entry	RPRML Drosophila Uniprot entry	No disease association	Barrett's esophagus (ortholog)	No disease association	nd		RPRML
(MGC43894,RPRML,RPRML)								Brain - Caudate (basal ganglia) 23.64 (164.47; 3.05)							ND						Esophageal Neoplasms (ortholog)	RPRML Zebrafish Uniprot entry
								Brain - Frontal Cortex (BA9) 19.98 (164.47; 3.05)							ND						RPRML Rat Uniprot entry
LRRC37A17P	ND	SS	na	nd	nd	LRRC37A17P Human Uniprot entry		Testis 12.06 (210.51; 3.90)	chr17:46,051,759-47,943,002 (disrupted)	ND	ND	ND	ND	ND	ND	ND	ND	LRRC37A17P C. elegans Uniprot entry	LRRC37A17P Drosophila Uniprot entry	LRRC37A17P Mouse Uniprot entry	LRRC37A17P Rat Uniprot entry	LRRC37A17P Zebrafish Uniprot entry	nd	# 1SNPs - HP:0005150_Abnormal atrioventricular conduction [5E-10]; DOID:10273_Heart conduction disease [5E-10]; EFO:0004311_Heart function measurement [5E-10]; MESH:D054537_Atrioventricular block [5E-10]	LRRC37A17P
(LRRC37A5,LRRC37A17P,LRRC37A17P)								Esophagus - Muscularis 7.70 (210.51; 3.90)							ND
								Ovary 6.90 (210.51; 3.90)							ND
RN7SL270P	ND	SS	na	nd	nd	RN7SL270P Human Uniprot entry		Testis 0.15 (0.15; 0.00)	nd	ND	ND	ND	ND	ND	ND	ND	ND	RN7SL270P C. elegans Uniprot entry	RN7SL270P Drosophila Uniprot entry	RN7SL270P Mouse Uniprot entry	RN7SL270P Rat Uniprot entry	RN7SL270P Zebrafish Uniprot entry	nd		RN7SL270P
(nan,RN7SL270P,RN7SL270P)
CDC27	ND	SS	116946	9.78% ; ND	0.487; 0.14 (0.07-0.27)	CDC27 Human Uniprot entry	CDC27 is 1 of several subunits of the anaphase-promoting complex , which functions at the metaphase-to-anaphase transition of the cell cycle and is regulated by spindle checkpoint proteins.	Cells - Cultured fibroblasts 48.20 (994.48; 18.42)	chr17:46,189,762-48,057,608 (disrupted)	ND	ND	ND	ND	ND	ND	CDC27 / CCT6B_17q12; CDC27 / ST7L_1p13; CDC27 / HROB_17q21; CDC27 / SLC11A2_12q13; CDC27 / SNF8_17q21; CDC27 / BRAF_7q34; CDC27 / MYL4_17q21; CDC27 / SYT13_11p11; CDC27 / HLF_17q22; CDC27 / PTPRS_19p13	Oesophagus:Adenocarcinoma, 2 cases; Breast:Adenocarcinoma, 4 cases; Uterus, cervix:Squamous cell carcinoma, 1 case; Prostate:Adenocarcinoma, 3 cases; Liver:Adenocarcinoma, 2 cases; Skin:Malignant melanoma, 4 cases	CDC27 C. elegans Uniprot entry	CDC27 Drosophila Uniprot entry	CDC27 Mouse Uniprot entry	CDC27 Rat Uniprot entry	CDC27 Zebrafish Uniprot entry	nd		CDC27
(ANAPC3,APC3,D0S1430E,D17S978E,NUC2,CDC27,CDC27)								Cells - EBV-transformed lymphocytes 45.13 (994.48; 18.42)							ND
								Thyroid 35.73 (994.48; 18.42)							ND
MYL4	ND	SS	160770	34% ; ND	0.000; 0.74 (0.42-1.38)	MYL4 Human Uniprot entry	Strohman et al. showed that human fetal muscle contains a fetal-specific myosin light chain, which is absent from adult muscle.	Heart - Atrial Appendage 2518.25 (2635.75; 48.81)	chr17:46,922,001-47,317,800	MYL4 5'UTR-IVS5 (chr17:47,200,000-47,210,000) && AC068234.1 IVS4 (chr17:47,310,000-47,320,000)	?Atrial fibrillation, familial, 18	617280_AD	ND	ND	PhenSSc 0.807 (P= 0.3 ; MaxSSc 2.91 )	MYL4 / ITGB3_17q21; MYL4 / TNRC18_7p22; MYL4 / PAPLN_14q24; MYL4 / CPD_17q11; MYL4 / E2F3_6p22; MYL4 / CDC27_17q21; MYL4 / EFCAB13_17q21; MYL4 / RAB3IP_12q15	Ovary:Adenocarcinoma, 2 cases; Stomach:Adenocarcinoma, 1 case; Nasopharynx:Squamous cell carcinoma, 1 case; Bladder:Transitional cell carcinoma, 2 cases; Prostate:Adenocarcinoma, 2 cases; Breast:Adenocarcinoma, 2 cases	No disease association	model of hypertrophic cardiomyopathy 8	homeostasis/metabolism phenotype	cardiomyopathy	?Atrial fibrillation, familial, 18	nd		MYL4
(ALC1,AMLC,GT1,PRO1957,MYL4,MYL4)								Whole Blood 33.08 (2635.75; 48.81)							ND			MYL4 C. elegans Uniprot entry	MYL4 Drosophila Uniprot entry	behavior/neurological phenotype	Atrial Dilation and Standstill (ortholog)	MYL4 Zebrafish Uniprot entry
								Heart - Left Ventricle 29.61 (2635.75; 48.81)							ND						familial atrial fibrillation (ortholog)
															ND						MYL4 Rat Uniprot entry
Intergenic - chr17:47223679-47253827																								# 1 SNPs - DOID:2531_Hematologic cancer [5E-6]; HP:0010701_Abnormal immunoglobulin level [5E-6]; DOID:417_Hypersensitivity reaction type ii disease [5E-6]
ITGB3***J,U,V;*C,K	ND	SS	173470	35.78% ; 0	0.142; 0.32 (0.2-0.52)	ITGB3 Human Uniprot entry	The ITGB3 gene encodes glycoprotein IIIa , the beta subunit of the platelet membrane adhesive protein receptor complex GP IIb/IIIa. The alpha subunit, GP IIb, is encoded by the ITGA2B gene .	Artery - Aorta 59.10 (472.78; 8.76)	chr17:47,199,635-47,708,312	ND	{Myocardial infarction, susceptibility to}	608446_ND	ND	ND	Sc ND ; P = ND	ITGB3 / MYL4_17q21; ITGB3 / UTP18_17q21; ITGB3 / GRB7_17q12	Ovary:Adenocarcinoma, 3 cases; Breast:Adenocarcinoma, 1 case	No disease association	model of epidermolysis bullosa simplex localized type	neoplasm	Arterial Occlusive Diseases	Bleeding disorder, platelet-type, 24, autosomal dominant	nd	# 21SNPs - MESH:D008078_Cholesterol ldl [2.37E-23]; DOID:1936_Atherosclerosis [2.37E-23]; HP:0010979_Abnormality of the level of lipoprotein cholesterol [2.37E-23]	ITGB3
(CD61,GP3A,GPIIIa,ITGB3,ITGB3)								Thyroid 48.51 (472.78; 8.76)			Bleeding disorder, platelet-type, 24, autosomal dominant	619271_ND	ND	ND	Sc ND ; P = ND			ITGB3 C. elegans Uniprot entry	model of junctional epidermolysis bullosa non-Herlitz type	nervous system phenotype	bacterial pneumonia	Glanzmann thrombasthenia 2		# 7 SNPs - MESH:D002784_Cholesterol [1E-7]; EFO:0004574_Total cholesterol measurement [1E-7]
								Artery - Tibial 43.22 (472.78; 8.76)			Glanzmann thrombasthenia 2	619267_ND	ND	ND	Sc ND ; P = ND				model of junctional epidermolysis bullosa with pyloric atresia	renal/urinary system phenotype	Carotid Artery Injuries	{Myocardial infarction, susceptibility to}		# 19 SNPs - DOID:2531_Hematologic cancer [4E-7]; DOID:417_Hypersensitivity reaction type ii disease [4E-7]; HP:0010701_Abnormal immunoglobulin level [4E-7]
															ND				exacerbates muscular dystrophy	muscle phenotype	ITGB3 Rat Uniprot entry	Purpura, posttransfusion		# 1 SNPs - HP:0003854_Sclerosis of metaphyses of the upper limbs [9.62E-7]; HP:0002634_Arteriosclerosis [9.62E-7]; DOID:2377_Multiple sclerosis [9.62E-7]; HP:0000096_Glomerulosclerosis [9.62E-7]
															ND				ITGB3 Drosophila Uniprot entry	liver/biliary system phenotype		Thrombocytopenia, neonatal alloimmune		# 39 SNPs - HP:0000822_Hypertension [4.30E-6]
															ND					homeostasis/metabolism phenotype		ITGB3 Zebrafish Uniprot entry
															ND					growth/size/body region phenotype
															ND					embryo phenotype
															ND					digestive/alimentary phenotype
															ND					cellular phenotype
															ND					cardiovascular system phenotype
															ND					immune system phenotype
															ND					reproductive system phenotype
															ND					skeleton phenotype
															ND					vision/eye phenotype
															ND					hematopoietic system phenotype
															ND					mortality/aging
															ND					integument phenotype
Intergenic - chr17:47313743-47323290																								# 2 SNPs - DOID:2531_Hematologic cancer [4E-7]; HP:0010701_Abnormal immunoglobulin level [4E-7]; DOID:417_Hypersensitivity reaction type ii disease [4E-7]
EFCAB13	ND	SS	na	86.7% ; ND	0.000; 1.07 (0.84-1.37)	EFCAB13 Human Uniprot entry		Testis 15.15 (134.51; 2.49)	chr17:46,740,802-48,247,401 (disrupted)	EFCAB13 IVS15 (chr17:47,350,000-47,360,000) && NPEPPS IVS1- 3'UTR (chr17:47,620,000-47,630,000)	ND	ND	ND	ND	ND	EFCAB13 / SPOP_17q21; EFCAB13 / NSF_17q21; EFCAB13 / MYL4_17q21; EFCAB13 / SLC25A39_17q21; EFCAB13 / ACTR1A_10q24	Oesophagus:Adenocarcinoma, 1 case; Breast:Adenocarcinoma, 3 cases; Prostate:Adenocarcinoma, 2 cases; Uterus, corpus:Malignant epithelial tumor, special type, 2 cases; Breast:Solid Tumour, 2 cases	No disease association	No disease association	No disease association	No disease association	No disease association	nd	# 47SNPs - HP:0010979_Abnormality of the level of lipoprotein cholesterol [1.66E-9]; MESH:D008078_Cholesterol ldl [1.66E-9]; DOID:1936_Atherosclerosis [1.66E-9]	EFCAB13
(C17orf57,FLJ40342,EFCAB13,EFCAB13)								Thyroid 12.44 (134.51; 2.49)							ND			EFCAB13 C. elegans Uniprot entry	EFCAB13 Drosophila Uniprot entry		EFCAB13 Rat Uniprot entry	EFCAB13 Zebrafish Uniprot entry		# 3SNPs - DOID:7147_Ankylosing spondylitis [5E-8]
								Nerve - Tibial 5.75 (134.51; 2.49)							ND									# 48 SNPs - HP:0002634_Arteriosclerosis [1E-7]; HP:0000096_Glomerulosclerosis [1E-7]; DOID:2377_Multiple sclerosis [1E-7]; HP:0003854_Sclerosis of metaphyses of the upper limbs [1E-7]
															ND									# 46 SNPs - MESH:D002784_Cholesterol [1E-7]; EFO:0004574_Total cholesterol measurement [1E-7]
															ND									# 62 SNPs - HP:0000822_Hypertension [4.30E-6]
Intergenic - chr17:47441312-47450568																								# 6 SNPs - HP:0000822_Hypertension [4.30E-6]
MRPL45P2	ND	SS	na	nd	nd	MRPL45P2 Human Uniprot entry		Nerve - Tibial 5.28 (136.96; 2.54)	chr17:46,740,802-48,454,773 (disrupted)	ND	ND	ND	ND	ND	ND	ND	ND	MRPL45P2 C. elegans Uniprot entry	MRPL45P2 Drosophila Uniprot entry	MRPL45P2 Mouse Uniprot entry	MRPL45P2 Rat Uniprot entry	MRPL45P2 Zebrafish Uniprot entry	nd	# 1SNPs - DOID:7147_Ankylosing spondylitis [5E-8]	MRPL45P2
(nan,MRPL45P2,MRPL45P2)								Ovary 5.08 (136.96; 2.54)							ND									# 16 SNPs - HP:0002634_Arteriosclerosis [1E-7]; HP:0000096_Glomerulosclerosis [1E-7]; DOID:2377_Multiple sclerosis [1E-7]; MESH:D002784_Cholesterol [1E-7]; EFO:0004574_Total cholesterol measurement [1E-7]; HP:0003854_Sclerosis of metaphyses of the upper limbs [1E-7]; MESH:D008078_Cholesterol ldl [3E-7]; DOID:1936_Atherosclerosis [3E-7]; HP:0010979_Abnormality of the level of lipoprotein cholester…
								Thyroid 5.03 (136.96; 2.54)							ND									# 5 SNPs - HP:0000822_Hypertension [4.30E-6]
Intergenic - chr17:47492492-47522942																								# 8SNPs - DOID:7147_Ankylosing spondylitis [5E-8]
																								# 11 SNPs - HP:0010979_Abnormality of the level of lipoprotein cholesterol [3E-7]; MESH:D008078_Cholesterol ldl [3E-7]; DOID:1936_Atherosclerosis [3E-7]; MESH:D002784_Cholesterol [1E-7]; EFO:0004574_Total cholesterol measurement [1E-7]; HP:0002634_Arteriosclerosis [1E-7]; HP:0003854_Sclerosis of metaphyses of the upper limbs [1E-7]; HP:0000096_Glomerulosclerosis [1E-7]; DOID:2377_Multiple scleros…
NPEPPS	ND	SS	606793	11.57% ; ND	1.000; 0.0 (0.0-0.06)	NPEPPS Human Uniprot entry	Aminopeptidases are a group of exopeptidases that hydrolyze amino acids from the N terminus of a peptide substrate. Puromycin-sensitive aminopeptidase contains the zinc-binding domain characteristic of the gluzincin group of zinc metalloproteases .	Esophagus - Mucosa 102.35 (2411.49; 44.66)	chr17:47,322,800-48,005,578	ND	ND	ND	ND	ND	ND	NPEPPS / HDAC5_17q21; NPEPPS / MYO18A_17q11; NPEPPS / FAM117A_17q21; NPEPPS / CREB3L1_11p11; NPEPPS / GNGT2_17q21; NPEPPS / PNPO_17q21; NPEPPS / MFSD12_19p13; NPEPPS / KPNB1_17q21; NPEPPS / EPHA6_3q11	:Miscellaneous hematopoietic/lymphoid neoplasm, special type, 1 case; Brain:Astrocytoma, grade III-IV/Glioblastoma, 1 case; Breast:Adenocarcinoma, 7 cases; Uterus, corpus:Malignant epithelial tumor, special type, 1 case	No disease association	ameliorates Huntington's disease	adipose tissue phenotype	No disease association	No disease association	nd	# 12SNPs - DOID:7147_Ankylosing spondylitis [5E-8]	NPEPPS
(MP100,PSA,NPEPPS,NPEPPS)								Vagina 82.87 (2411.49; 44.66)							ND			NPEPPS C. elegans Uniprot entry	exacerbates Huntington's disease	homeostasis/metabolism phenotype	NPEPPS Rat Uniprot entry	NPEPPS Zebrafish Uniprot entry		# 26 SNPs - HP:0002634_Arteriosclerosis [1E-7]; HP:0000096_Glomerulosclerosis [1E-7]; DOID:2377_Multiple sclerosis [1E-7]; HP:0003854_Sclerosis of metaphyses of the upper limbs [1E-7]
								Brain - Cerebellar Hemisphere 77.48 (2411.49; 44.66)							ND				exacerbates tauopathy	growth/size/body region phenotype				# 25 SNPs - MESH:D002784_Cholesterol [1E-7]; EFO:0004574_Total cholesterol measurement [1E-7]; MESH:D008078_Cholesterol ldl [3E-7]; DOID:1936_Atherosclerosis [3E-7]; HP:0010979_Abnormality of the level of lipoprotein cholesterol [3E-7]
															ND				ameliorates tauopathy	endocrine/exocrine gland phenotype				# 1 SNPs - DOID:332_Amyotrophic lateral sclerosis [5E-7]
															ND				NPEPPS Drosophila Uniprot entry	craniofacial phenotype				# 2 SNPs - HP:0000822_Hypertension [4.30E-6]
															ND					cellular phenotype
															ND					behavior/neurological phenotype
															ND					reproductive system phenotype
															ND					skeleton phenotype
															ND					vision/eye phenotype
															ND					mortality/aging
															ND					integument phenotype
Y_RNA	ND	SS	na	nd	nd	Y_RNA Human Uniprot entry		ND	chr17:47,557,413-47,623,600	ND	ND	ND	ND	ND	ND	ND	ND	Y_RNA C. elegans Uniprot entry	Y_RNA Drosophila Uniprot entry	Y_RNA Mouse Uniprot entry	Y_RNA Rat Uniprot entry	Y_RNA Zebrafish Uniprot entry	nd		Y_RNA
(nan,Y_RNA,Y_RNA)
Intergenic - chr17:47557514-47649476																								# 4 SNPs - HP:0000822_Hypertension [4.30E-6]
																								# 36 SNPs - DOID:1936_Atherosclerosis [3E-7]; MESH:D008078_Cholesterol ldl [3E-7]; HP:0010979_Abnormality of the level of lipoprotein cholesterol [3E-7]; EFO:0004574_Total cholesterol measurement [1E-7]; MESH:D002784_Cholesterol [1E-7]
																								# 35 SNPs - HP:0003854_Sclerosis of metaphyses of the upper limbs [1E-7]; HP:0000096_Glomerulosclerosis [1E-7]; DOID:2377_Multiple sclerosis [1E-7]; HP:0002634_Arteriosclerosis [1E-7]
																								# 20SNPs - DOID:7147_Ankylosing spondylitis [5E-8]
KPNB1	ND	SS	602738	3.04% ; ND	1.000; 0.02 (0.01-0.09)	KPNB1 Human Uniprot entry	The import of proteins into the nucleus proceeds through the nuclear pore complex. Cytoplasmic proteins with a nuclear localization signal bind to an importin-alpha /importin-beta heterodimer.	Cells - Cultured fibroblasts 158.83 (2818.83; 52.20)	chr17:46,818,200-48,607,801	ND	ND	ND	ND	ND	ND	KPNB1 / CDK5RAP3_17q21; KPNB1 / SP2_17q21; KPNB1 / PIP4K2B_17q12; KPNB1 / ACE_17q23; KPNB1 / ATP5MC1_17q21; KPNB1 / NPEPPS_17q21; KPNB1 / SKAP1_17q21	Ovary:Adenocarcinoma, 1 case; Liver:Adenocarcinoma, 1 case; Breast:Adenocarcinoma, 3 cases; :Acute myeloblastic leukemia with maturation (FAB type M2), 1 case; Uterus, corpus:Malignant epithelial tumor, special type	KPNB1 C. elegans Uniprot entry	KPNB1 Drosophila Uniprot entry	KPNB1 Mouse Uniprot entry	KPNB1 Rat Uniprot entry	KPNB1 Zebrafish Uniprot entry	nd	# 11SNPs - DOID:7147_Ankylosing spondylitis [5E-8]	KPNB1
(IMB1,Impnb,IPO1,IPOB,MGC2155,MGC2156,MGC2157,NTF97,KPNB1,KPNB1)								Cells - EBV-transformed lymphocytes 158.44 (2818.83; 52.20)							ND									# 17 SNPs - HP:0002634_Arteriosclerosis [1E-7]; HP:0000096_Glomerulosclerosis [1E-7]; DOID:2377_Multiple sclerosis [1E-7]; HP:0003854_Sclerosis of metaphyses of the upper limbs [1E-7]
								Testis 98.56 (2818.83; 52.20)							ND									# 15 SNPs - MESH:D002784_Cholesterol [1E-7]; EFO:0004574_Total cholesterol measurement [1E-7]; MESH:D008078_Cholesterol ldl [3E-7]; DOID:1936_Atherosclerosis [3E-7]; HP:0010979_Abnormality of the level of lipoprotein cholesterol [3E-7]
Intergenic - chr17:47685505-47694081																								# 8 SNPs - HP:0010979_Abnormality of the level of lipoprotein cholesterol [3E-7]; MESH:D002784_Cholesterol [1E-7]; EFO:0004574_Total cholesterol measurement [1E-7]; DOID:1936_Atherosclerosis [3E-7]; MESH:D008078_Cholesterol ldl [3E-7]; HP:0003854_Sclerosis of metaphyses of the upper limbs [1E-7]; HP:0000096_Glomerulosclerosis [1E-7]; DOID:2377_Multiple sclerosis [1E-7]; HP:0002634_Arteriosclerosi…
																								# 3SNPs - DOID:7147_Ankylosing spondylitis [5E-8]
TBKBP1	ND	SS	608476	35.2% ; ND	0.038; 0.24 (0.13-0.47)	TBKBP1 Human Uniprot entry	TBKBP1 is an adaptor protein that binds to TBK1 and is part of the interaction network in the TNF /NFKB pathway .	Ovary 37.95 (1011.78; 18.74)	chr17:47,238,802-48,155,079	ND	ND	ND	ND	ND	ND	TBKBP1 / MINDY1_1q21; TBKBP1 / SAE1_19q13; TBKBP1 / RALY_20q11; TBKBP1 / CMSS1_3q12	Brain:Astrocytoma, grade I-II, 1 case; Uterus, corpus:Adenocarcinoma, 1 case; Stomach:Adenocarcinoma, 1 case; Breast:Adenocarcinoma, 2 cases	TBKBP1 C. elegans Uniprot entry	TBKBP1 Drosophila Uniprot entry	cellular phenotype	No disease association	No disease association	nd	# 6SNPs - DOID:7147_Ankylosing spondylitis [5E-8]	TBKBP1
(KIAA0775,ProSAPiP2,TBKBP1,TBKBP1)								Brain - Cortex 37.04 (1011.78; 18.74)							ND					immune system phenotype	TBKBP1 Rat Uniprot entry	TBKBP1 Zebrafish Uniprot entry		# 10 SNPs - HP:0002634_Arteriosclerosis [1E-7]; HP:0000096_Glomerulosclerosis [1E-7]; DOID:2377_Multiple sclerosis [1E-7]; MESH:D002784_Cholesterol [1E-7]; EFO:0004574_Total cholesterol measurement [1E-7]; HP:0003854_Sclerosis of metaphyses of the upper limbs [1E-7]; MESH:D008078_Cholesterol ldl [3E-7]; DOID:1936_Atherosclerosis [3E-7]; HP:0010979_Abnormality of the level of lipoprotein cholester…
								Brain - Cerebellum 35.98 (1011.78; 18.74)							ND					hematopoietic system phenotype
Intergenic - chr17:47712050-47733236																								# 3 SNPs - DOID:417_Hypersensitivity reaction type ii disease [9E-6]; HP:0010701_Abnormal immunoglobulin level [9E-6]; DOID:2531_Hematologic cancer [9E-6]
																								# 1 SNPs - HP:0002634_Arteriosclerosis [9.62E-7]; DOID:2377_Multiple sclerosis [9.62E-7]; HP:0000096_Glomerulosclerosis [9.62E-7]; HP:0003854_Sclerosis of metaphyses of the upper limbs [9.62E-7]; HP:0010979_Abnormality of the level of lipoprotein cholesterol [3E-7]; MESH:D002784_Cholesterol [1E-7]; EFO:0004574_Total cholesterol measurement [1E-7]; DOID:1936_Atherosclerosis [3E-7]; MESH:D008078_Ch…
TBX21**V	ND	SS	604895	30.11% ; ND	0.963; 0.05 (0.02-0.23)	TBX21 Human Uniprot entry	Naive T helper cells differentiate into 2 subsets, Th1 and Th2, each with distinct functions and cytokine profiles. TBX21 is a Th1-specific T-box transcription factor that controls the expression of the hallmark Th1 cytokine, interferon-gamma .	Spleen 18.48 (80.79; 1.50)	chr17:47,692,362-48,220,401	ND	{Asthma, aspirin-induced, susceptibility to}	208550_AR	ND	ND	PhenSSc 0.218 (P= 0.57 ; MaxSSc 2.91 )	ND	ND	No disease association	model of CAKUT2	nervous system phenotype	aspirin-induced respiratory disease (ortholog)	asthma, nasal polyps, and aspirin intolerance	nd	# 7 SNPs - HP:0010701_Abnormal immunoglobulin level [9E-6]; DOID:417_Hypersensitivity reaction type ii disease [9E-6]; DOID:2531_Hematologic cancer [9E-6]	TBX21
(T-bet,TBLYM,TBX21,TBX21)								Cells - EBV-transformed lymphocytes 15.98 (80.79; 1.50)			Asthma and nasal polyps	208550_AR	ND	ND	PhenSSc 0.218 (P= 0.54 ; MaxSSc 2.91 )			TBX21 C. elegans Uniprot entry	model of DiGeorge syndrome	homeostasis/metabolism phenotype	asthma (ortholog)	TBX21 Zebrafish Uniprot entry
								Whole Blood 14.43 (80.79; 1.50)							ND				model of double outlet right ventricle	digestive/alimentary phenotype	Asthma and Nasal Polyps (ortholog)
															ND				model of tetralogy of Fallot	cellular phenotype	TBX21 Rat Uniprot entry
															ND				model of velocardiofacial syndrome	immune system phenotype
															ND				TBX21 Drosophila Uniprot entry	respiratory system phenotype
															ND					hematopoietic system phenotype
Intergenic - chr17:47746122-47807372																								# 49 SNPs - DOID:417_Hypersensitivity reaction type ii disease [3E-6]; HP:0010701_Abnormal immunoglobulin level [3E-6]; DOID:2531_Hematologic cancer [3E-6]
																								# 1 SNPs - HP:0001627_Abnormality of the heart [7.93E-6]; DOID:114_Heart disease [7.93E-6]
OSBPL7	ND	SS	606735	44.95% ; ND	0.182; 0.29 (0.19-0.44)	OSBPL7 Human Uniprot entry	OSBPL7 is a member of the OSBP family of intracellular lipid receptors. For background information on OSBPs, see OSBP2 .	Colon - Transverse 35.93 (789.62; 14.62)	chr17:47,658,867-48,257,651	ND	ND	ND	ND	ND	ND	OSBPL7 / KANSL1_17q21	Breast:Adenocarcinoma, 1 case	No disease association	model of autosomal dominant nonsyndromic deafness 67	No disease association	cholangiocarcinoma (ortholog)	No disease association	nd	# 5 SNPs - HP:0001627_Abnormality of the heart [7.93E-6]; DOID:114_Heart disease [7.93E-6]	OSBPL7
(MGC71150,ORP7,OSBPL7,OSBPL7)								Small Intestine - Terminal Ileum 35.27 (789.62; 14.62)							ND			OSBPL7 C. elegans Uniprot entry	OSBPL7 Drosophila Uniprot entry		encephalopathy due to defective mitochondrial and peroxisomal fission 1 (ortholog)	OSBPL7 Zebrafish Uniprot entry
								Stomach 31.31 (789.62; 14.62)							ND						OSBPL7 Rat Uniprot entry
MRPL10	ND	SS	611825	63.65% ; ND	0.289; 0.33 (0.15-0.86)	MRPL10 Human Uniprot entry	Mitochondria have their own translation system for production of 13 proteins essential for oxidative phosphorylation. MRPL10 is 1 of more than 70 protein components of mitochondrial ribosomes that are encoded by the nuclear genome .	Ovary 64.99 (2042.70; 37.83)	chr17:47,728,812-48,648,109	ND	ND	ND	ND	ND	ND	MRPL10 / MTPAP_10p11; MRPL10 / SKAP1_17q21	Bladder:Transitional cell carcinoma, 1 case; Uterus, corpus:Adenocarcinoma, 1 case	MRPL10 C. elegans Uniprot entry	MRPL10 Drosophila Uniprot entry	MRPL10 Mouse Uniprot entry	MRPL10 Rat Uniprot entry	MRPL10 Zebrafish Uniprot entry	nd	# 1 SNPs - HP:0001627_Abnormality of the heart [7.93E-6]; DOID:114_Heart disease [7.93E-6]	MRPL10
(L10MT,MGC17973,MRP-L10,MRP-L8,MRPL8,RPML8,MRPL10,MRPL10)								Cervix - Ectocervix 60.11 (2042.70; 37.83)							ND
								Artery - Tibial 59.84 (2042.70; 37.83)							ND
LRRC46	ND	SS	na	71.59% ; ND	0.000; 0.49 (0.28-0.92)	LRRC46 Human Uniprot entry		Testis 108.65 (169.45; 3.14)	chr17:47,274,309-48,753,401	ND	ND	ND	ND	ND	ND	LRRC46 / NFE2L1_17q21	Lung:Squamous cell carcinoma, 1 case	No disease association	No disease association	No disease association	Ovarian Neoplasms (ortholog)	No disease association	nd	# 1 SNPs - HP:0001627_Abnormality of the heart [7.93E-6]; DOID:114_Heart disease [7.93E-6]	LRRC46
(MGC16309,LRRC46,LRRC46)								Fallopian Tube 9.55 (169.45; 3.14)							ND			LRRC46 C. elegans Uniprot entry	LRRC46 Drosophila Uniprot entry		LRRC46 Rat Uniprot entry	LRRC46 Zebrafish Uniprot entry
								Pituitary 5.58 (169.45; 3.14)							ND
SCRN2	ND	SS	614966	46.94% ; ND	0.000; 0.94 (0.65-1.39)	SCRN2 Human Uniprot entry	By database analysis to identify sequences similar to mouse Scrn1 , Way et al. identified 2 splice variants of human SCRN2. The deduced SCRN2 proteins contain 425 and 378 amino acids.	Thyroid 80.54 (1815.31; 33.62)	chr17:46,851,115-48,826,401	ND	ND	ND	ND	ND	ND	SCRN2 / SP6_17q21; SCRN2 / CBX1_17q21; SCRN2 / SKAP1_17q21; SCRN2 / GIP_17q21	Ovary:Adenocarcinoma, 1 case; Uterus, corpus:Adenocarcinoma, 2 cases; Breast:Adenocarcinoma, 1 case; Uterus, corpus:Malignant epithelial tumor, special type, 2 cases; Breast:Solid Tumour, 1 case	No disease association	No disease association	No disease association	No disease association	No disease association	nd	# 1 SNPs - HP:0001627_Abnormality of the heart [7.93E-6]; DOID:114_Heart disease [7.93E-6]	SCRN2
(nan,SCRN2,SCRN2)								Adipose - Subcutaneous 66.71 (1815.31; 33.62)							ND			SCRN2 C. elegans Uniprot entry	SCRN2 Drosophila Uniprot entry		SCRN2 Rat Uniprot entry	SCRN2 Zebrafish Uniprot entry
								Breast - Mammary Tissue 66.20 (1815.31; 33.62)							ND
Intergenic - chr17:47841289-47844908																								# 1 SNPs - DOID:114_Heart disease [7.93E-6]; HP:0001627_Abnormality of the heart [7.93E-6]
SP6**S	ND	SS	608613	25.71% ; ND	0.023; 0.29 (0.13-0.76)	SP6 Human Uniprot entry	SP6 belongs to a family of transcription factors that contain 3 classical zinc finger DNA-binding domains consisting of a zinc atom tetrahedrally coordinated by 2 cysteines and 2 histidines . These transcription factors bind to GC-rich sequences and related GT and CACCC boxes .	Skin - Sun Exposed (Lower leg) 22.49 (95.74; 1.77)	chr17:47,839,775-48,607,801	ND	ND	ND	ND	ND	ND	SP6 / SCRN2_17q21	Ovary:Adenocarcinoma, 1 case	No disease association	No disease association	neoplasm	Body Weight (ortholog)	prostate cancer	nd	# 3 SNPs - DOID:10652_Alzheimer s disease [8E-8]	SP6
(Epfn,KLF14,SP6,SP6)								Skin - Not Sun Exposed (Suprapubic) 21.32 (95.74; 1.77)							ND			SP6 C. elegans Uniprot entry	SP6 Drosophila Uniprot entry	homeostasis/metabolism phenotype	diastolic heart failure (ortholog)	stomach cancer		# 1 SNPs - HP:0001627_Abnormality of the heart [7.93E-6]; DOID:114_Heart disease [7.93E-6]
								Esophagus - Mucosa 7.26 (95.74; 1.77)							ND					cellular phenotype	endometriosis (ortholog)	SP6 Zebrafish Uniprot entry
															ND					respiratory system phenotype	SP6 Rat Uniprot entry
Intergenic - chr17:47855874-47896150																								# 4 SNPs - DOID:10652_Alzheimer s disease [8E-8]
SP2	ND	SS	601801	30.57% ; ND	0.969; 0.05 (0.01-0.22)	SP2 Human Uniprot entry	Kingsley and Winoto investigated transcription factors which bind to the GT box, a T-cell transcriptional regulatory element which is similar to the GC box, the classical binding site for SP1 .	Thyroid 31.45 (994.61; 18.42)	chr17:46,922,001-48,874,264	ND	ND	ND	ND	ND	ND	SP2 / KPNB1_17q21; SP2 / IRF2BP2_1q42; SP2 / ANK3_10q21; SP2 / PAX5_9p13; SP2 / PPL_16p13; SP2 / WIPF2_17q12; SP2 / CDK5RAP3_17q21; SP2 / SKAP1_17q21; SP2 / GIGYF2_2q37; SP2 / NFE2L1_17q21	Liver:Adenocarcinoma, 1 case; Adrenal:Embryonal nervous system tumor, special type, 1 case; Adrenal:Malignant epithelial tumor, special type, 1 case; Breast:Adenocarcinoma, 3 cases	No disease association	No disease association	nervous system phenotype	No disease association	No disease association	nd		SP2
(KIAA0048,SP2,SP2)								Artery - Tibial 30.83 (994.61; 18.42)							ND			SP2 C. elegans Uniprot entry	SP2 Drosophila Uniprot entry	growth/size/body region phenotype	SP2 Rat Uniprot entry	SP2 Zebrafish Uniprot entry
								Testis 29.96 (994.61; 18.42)							ND					embryo phenotype
															ND					cellular phenotype
															ND					cardiovascular system phenotype
															ND					mortality/aging
SP2-AS1	ND	SS	na	nd	nd	SP2-AS1 Human Uniprot entry		Nerve - Tibial 2.18 (59.09; 1.09)	chr17:47,862,402-48,729,802	ND	ND	ND	ND	ND	ND	ND	ND	SP2-AS1 C. elegans Uniprot entry	SP2-AS1 Drosophila Uniprot entry	SP2-AS1 Mouse Uniprot entry	SP2-AS1 Rat Uniprot entry	SP2-AS1 Zebrafish Uniprot entry	nd		SP2-AS1
(nan,SP2-AS1,SP2-AS1)								Thyroid 2.17 (59.09; 1.09)							ND
								Cells - Cultured fibroblasts 2.16 (59.09; 1.09)							ND
PNPO***M,N,U	ND	SS	603287	32.78% ; ND	0.000; 0.9 (0.59-1.44)	PNPO Human Uniprot entry	Vitamin B6, or pyridoxal 5-prime-phosphate , is critical for normal cellular function, and some cancer cells have notable differences in vitamin B6 metabolism compared to their normal counterparts.	Liver 26.95 (591.74; 10.96)	chr17:47,711,401-48,380,001	ND	Pyridoxamine 5'-phosphate oxidase deficiency	610090_AR	ND	ND	PhenSSc 0.495 (P= 0.64 ; MaxSSc 2.91 )	PNPO / NPEPPS_17q21; PNPO / NFE2L1_17q21	Breast:Adenocarcinoma, 2 cases; Uterus, corpus:Adenocarcinoma, 1 case; Breast:Solid Tumour, 1 case	PNPO C. elegans Uniprot entry	model of pyridoxamine 5'-phosphate oxidase deficiency	PNPO Mouse Uniprot entry	PNPO Rat Uniprot entry	PNPO Zebrafish Uniprot entry	nd	# 1SNPs - DOID:1826_Epilepsy syndrome [9E-9]; MESH:D004827_Epilepsy [9E-9]; HP:0001250_Seizures [9E-9]	PNPO
(PDXPO,PNPO,PNPO)								Cells - EBV-transformed lymphocytes 25.86 (591.74; 10.96)							ND				PNPO Drosophila Uniprot entry					# 1 SNPs - DOID:1936_Atherosclerosis [6E-6]; DOID:6000_Congestive heart failure [6E-6]
								Adrenal Gland 19.93 (591.74; 10.96)							ND
Intergenic - chr17:47949308-47951967																								# 2SNPs - DOID:1826_Epilepsy syndrome [9E-9]; HP:0001250_Seizures [9E-9]; MESH:D004827_Epilepsy [9E-9]
PRR15L	ND	SS	na	58.54% ; ND	0.481; 0.0 (0.0-1.34)	PRR15L Human Uniprot entry		Stomach 116.93 (762.23; 14.12)	chr17:47,826,437-48,296,321	ND	ND	ND	ND	ND	ND	PRR15L / CDK5RAP3_17q21; PRR15L / CBX1_17q21; PRR15L / GPATCH8_17q21; PRR15L / RAB5C_17q21; PRR15L / KCNH4_17q21; PRR15L / MSI2_17q21; PRR15L / RSPO2_8q23	Pleura:Mesothelioma, 1 case; Lung:Mesothelioma, 1 case; Stomach:Adenocarcinoma, 1 case; Prostate:Adenocarcinoma, 5 cases; Breast:Adenocarcinoma, 1 case; Large intestine:Adenocarcinoma, 1 case; Prostate:Solid Tumour	PRR15L C. elegans Uniprot entry	PRR15L Drosophila Uniprot entry	PRR15L Mouse Uniprot entry	PRR15L Rat Uniprot entry	No disease association	nd	# 1SNPs - DOID:1826_Epilepsy syndrome [9E-9]; MESH:D004827_Epilepsy [9E-9]; HP:0001250_Seizures [9E-9]	PRR15L
(ATAD4,MGC11242,PRR15L,PRR15L)								Thyroid 109.90 (762.23; 14.12)							ND							PRR15L Zebrafish Uniprot entry		# 1 SNPs - DOID:1936_Atherosclerosis [6E-6]; DOID:6000_Congestive heart failure [6E-6]
								Minor Salivary Gland 82.39 (762.23; 14.12)							ND
CDK5RAP3	ND	SS	608202	32.06% ; ND	0.000; 0.78 (0.57-1.08)	CDK5RAP3 Human Uniprot entry	Using NCK5A as bait in a yeast 2-hybrid screen of a brain cDNA library, Ching et al. obtained a partial clone of CDK5RAP3, which they designated C53. Northern blot analysis detected expression at approximately equal levels in all tissues examined. Ching et al.	Pituitary 291.38 (6077.16; 112.54)	chr17:47,066,001-48,911,014	ND	ND	ND	ND	ND	ND	CDK5RAP3 / KPNB1_17q21; CDK5RAP3 / PRR15L_17q21; CDK5RAP3 / RNF43_17q22; CDK5RAP3 / SMARCC1_3p21; CDK5RAP3 / SLFN5_17q12; CDK5RAP3 / NF1_17q11; CDK5RAP3 / SP2_17q21	Ovary:Adenocarcinoma, 1 case; Pleura:Mesothelioma, 1 case; Lung:Mesothelioma, 1 case; Breast:Adenocarcinoma, 5 cases; :Acute lymphoblastic leukemia/lymphoblastic lymphoma, 1 case; Unknown site:Squamous cell carcinoma	CDK5RAP3 C. elegans Uniprot entry	CDK5RAP3 Drosophila Uniprot entry	CDK5RAP3 Mouse Uniprot entry	CDK5RAP3 Rat Uniprot entry	CDK5RAP3 Zebrafish Uniprot entry	nd	# 2 SNPs - DOID:1936_Atherosclerosis [6E-6]; DOID:6000_Congestive heart failure [6E-6]	CDK5RAP3
(C53,FLJ13660,HSF-27,IC53,LZAP,MST016,OK/SW-cl.114,CDK5RAP3,CDK5RAP3)								Thyroid 270.33 (6077.16; 112.54)							ND
								Prostate 223.68 (6077.16; 112.54)							ND
Intergenic - chr17:47981781-48026167																								# 2 SNPs - DOID:1936_Atherosclerosis [6E-6]; DOID:6000_Congestive heart failure [6E-6]
																								# 1SNPs - MESH:D004827_Epilepsy [9E-9]; HP:0001250_Seizures [9E-9]; DOID:1826_Epilepsy syndrome [9E-9]
COPZ2	ND	SS	615526	37.68% ; ND	0.002; 0.99 (0.62-1.61)	COPZ2 Human Uniprot entry	Intracellular cargo transport is mediated by vesicles decorated with protein complexes, such as coat protein complex I . COPI consists of a 7-subunit coatomer subcomplex plus the small G protein ARF1 .	Artery - Aorta 105.16 (1626.51; 30.12)	chr17:47,747,499-48,465,123	COPZ2 5'UTR - IVS3 (chr17:48,030,000-48,040,000) && HOXB7,HOXB8 (chr17:48,610,000-48,620,000)	ND	ND	ND	ND	ND	COPZ2 / CUEDC1_17q22; COPZ2 / NFE2L1_17q21	Uterus, corpus:Adenocarcinoma, 2 cases; Nasopharynx:Squamous cell carcinoma, 1 case	COPZ2 C. elegans Uniprot entry	COPZ2 Drosophila Uniprot entry	No disease association	Neurodevelopmental Disorders (ortholog)	No disease association	nd	# 2SNPs - DOID:1826_Epilepsy syndrome [9E-9]; MESH:D004827_Epilepsy [9E-9]; HP:0001250_Seizures [9E-9]	COPZ2
(MGC23008,COPZ2,COPZ2)								Artery - Tibial 93.45 (1626.51; 30.12)		COPZ2 5'UTR - IVS3 (chr17:48,030,000-48,040,000) && SKAP1 (chr17:48,230,000-48,240,000)					ND						COPZ2 Rat Uniprot entry	COPZ2 Zebrafish Uniprot entry
								Nerve - Tibial 91.88 (1626.51; 30.12)		COPZ2 5'UTR - IVS3 (chr17:48,030,000-48,040,000) && SKAP1 (chr17:48,140,000-48,150,000)					ND
MIR152	ND	SS	613788	nd	nd	MIR152 Human Uniprot entry	MicroRNAs, such as MIR152, are noncoding RNAs of 18 to 24 nucleotides that bind the 3-prime UTRs of target mRNAs and control protein expression through translational repression or mRNA degradation. MIR148B regulates the innate immune response .	ND	chr17:47,964,752-48,177,187	ND	ND	ND	ND	ND	ND	ND	ND	MIR152 C. elegans Uniprot entry	MIR152 Drosophila Uniprot entry	MIR152 Mouse Uniprot entry	MIR152 Rat Uniprot entry	No disease association	nd	# 1SNPs - DOID:1826_Epilepsy syndrome [9E-9]; MESH:D004827_Epilepsy [9E-9]; HP:0001250_Seizures [9E-9]	MIR152
(hsa-mir-152,MIRN152,MIR152,MIR152)															ND							MIR152 Zebrafish Uniprot entry
Intergenic - chr17:48037247-48048329																								# 6SNPs - MESH:D004827_Epilepsy [9E-9]; HP:0001250_Seizures [9E-9]; DOID:1826_Epilepsy syndrome [9E-9]
																								# 1 SNPs - MESH:D015992_Body mass index [4E-7]; HP:0001507_Growth abnormality [4E-7]; DOID:9970_Obesity [4E-7]
NFE2L1	ND	SS	163260	22.55% ; ND	0.998; 0.1 (0.04-0.25)	NFE2L1 Human Uniprot entry	The NFE2L1 gene encodes a transcription factor containing a basic leucine zipper , a simple DNA-binding motif that has been identified in many different transcriptional regulatory proteins in diverse organisms.	Muscle - Skeletal 612.34 (6647.66; 123.10)	chr17:47,928,791-48,962,295	ND	ND	ND	ND	ND	ND	NFE2L1 / FBXL20_17q12; NFE2L1 / CARM1_19p13; NFE2L1 / NSF_17q21; NFE2L1 / SLC39A11_17q25; NFE2L1 / ENG_9q34; NFE2L1 / PNPO_17q21; NFE2L1 / RNF43_17q22; NFE2L1 / COPZ2_17q21; NFE2L1 / RAPGEFL1_17q21	Large intestine:Adenocarcinoma, 1 case; Prostate:Adenocarcinoma, 1 case; Skin:Malignant melanoma, 4 cases; Breast:Adenocarcinoma, 2 cases; Uterus, corpus:Adenocarcinoma, 1 case; Nasopharynx:Squamous cell carcinoma	No disease association	No disease association	NFE2L1 Mouse Uniprot entry	NFE2L1 Rat Uniprot entry	NFE2L1 Zebrafish Uniprot entry	nd	# 2SNPs - DOID:1826_Epilepsy syndrome [9E-9]; MESH:D004827_Epilepsy [9E-9]; HP:0001250_Seizures [9E-9]	NFE2L1
(FLJ00380,LCR-F1,NRF1,TCF11,NFE2L1,NFE2L1)								Uterus 231.06 (6647.66; 123.10)							ND			NFE2L1 C. elegans Uniprot entry	NFE2L1 Drosophila Uniprot entry
								Nerve - Tibial 224.85 (6647.66; 123.10)							ND
Intergenic - chr17:48061545-48070052																								# 1SNPs - MESH:D004827_Epilepsy [9E-9]; HP:0001250_Seizures [9E-9]; DOID:1826_Epilepsy syndrome [9E-9]
CBX1	ND	SS	604511	4.23% ; ND	0.950; 0.0 (0.0-0.26)	CBX1 Human Uniprot entry	Heterochromatin protein-1 is localized at heterochromatin sites, where it mediates gene silencing .	Brain - Cerebellar Hemisphere 102.61 (2610.28; 48.34)	chr17:47,274,309-48,729,802	ND	ND	ND	ND	ND	ND	CBX1 / SSH2_17q11; CBX1 / PRR15L_17q21; CBX1 / HOXB8_17q21; CBX1 / DHX40_17q23; CBX1 / SCRN2_17q21; CBX1 / SKAP1_17q21; CBX1 / RNF169_11q13; CBX1 / PPP6R2_22q13	Breast:Adenocarcinoma, 6 cases; Stomach:Adenocarcinoma, 1 case; Lung:Squamous cell carcinoma, 1 case; Uterus, corpus:Adenocarcinoma, 2 cases; Ovary:Adenocarcinoma, 1 case; Liver:Adenocarcinoma, 2 cases	No disease association	No disease association	mortality/aging	prostate cancer (ortholog)	No disease association	nd	# 2SNPs - DOID:1826_Epilepsy syndrome [9E-9]; MESH:D004827_Epilepsy [9E-9]; HP:0001250_Seizures [9E-9]	CBX1
(CBX,HP1-BETA,HP1Hs-beta,M31,MOD1,CBX1,CBX1)								Testis 98.45 (2610.28; 48.34)							ND			CBX1 C. elegans Uniprot entry	CBX1 Drosophila Uniprot entry		Prostatic Neoplasms (ortholog)	CBX1 Zebrafish Uniprot entry
								Cervix - Ectocervix 93.31 (2610.28; 48.34)							ND						CBX1 Rat Uniprot entry
SNX11	ND	SS	614906	36.3% ; ND	0.000; 0.68 (0.44-1.11)	SNX11 Human Uniprot entry	SNX11 belongs to a large family of proteins characterized by the presence of an SNX-type phox homology domain with conserved arg-arg-tyr-X-asp/glu and pro-pro-X-pro-X-lys motifs. SNX family members are predicted to be involved in the sorting of endosomes .	Cells - EBV-transformed lymphocytes 69.14 (893.24; 16.54)	chr17:47,700,323-48,620,537	ND	ND	ND	ND	ND	ND	SNX11 / FBXL20_17q12; SNX11 / TTPA_8q12; SNX11 / SNF8_17q21; SNX11 / MED24_17q21	Breast:Adenocarcinoma, 2 cases; Uterus, corpus:Malignant epithelial tumor, special type, 2 cases; Uterus, cervix:Squamous cell carcinoma, 1 case	No disease association	No disease association	No disease association	No disease association	No disease association	nd	# 1 SNPs - DOID:1936_Atherosclerosis [6E-6]; DOID:6000_Congestive heart failure [6E-6]	SNX11
(nan,SNX11,SNX11)								Spleen 33.48 (893.24; 16.54)							ND			SNX11 C. elegans Uniprot entry	SNX11 Drosophila Uniprot entry		SNX11 Rat Uniprot entry	SNX11 Zebrafish Uniprot entry
								Thyroid 25.54 (893.24; 16.54)							ND
SKAP1	ND	SS	604969	3.64% ; ND	0.000; 0.57 (0.38-0.88)	SKAP1 Human Uniprot entry	SKAP1 is an upstream regulator required for T-cell receptor -induced RAPL -RAP1 complex formation and LFA1 activation .	Cells - EBV-transformed lymphocytes 60.04 (203.18; 3.76)	chr17:47,808,859-49,148,702	SKAP1 (chr17:48,330,000-48,340,000) && HOXB7,HOXB8 (chr17:48,610,000-48,620,000)	ND	ND	ND	ND	ND	SKAP1 / ZNF74_22q11; SKAP1 / SMAD4_18q21; SKAP1 / RARA_17q21; SKAP1 / YPEL2_17q21; SKAP1 / CPAMD8_19p13; SKAP1 / CCBE1_18q21; SKAP1 / PSMD11_17q11; SKAP1 / NQO2_6p25; SKAP1 / DDX5_17q23; SKAP1 / SCRN2_17q21	Ovary:Adenocarcinoma, 8 cases; Prostate:Adenocarcinoma, 2 cases; Breast:Adenocarcinoma, 28 cases; Uterus, cervix:Squamous cell carcinoma, 4 cases; Pancreas:Adenocarcinoma, 1 case; Stomach:Adenocarcinoma, 1 case	SKAP1 C. elegans Uniprot entry	SKAP1 Drosophila Uniprot entry	cellular phenotype	Ovarian Neoplasms (ortholog)	No disease association	nd	# 133SNPs - HP:0100615_Ovarian neoplasm [6E-9]	SKAP1
(SCAP1,SKAP55,SKAP1,SKAP1)								Pituitary 20.20 (203.18; 3.76)		SKAP1 (chr17:48,210,000-48,220,000) && HOXB7,HOXB8 (chr17:48,610,000-48,620,000)					ND					behavior/neurological phenotype	SKAP1 Rat Uniprot entry	SKAP1 Zebrafish Uniprot entry		# 4SNPs - DOID:1826_Epilepsy syndrome [9E-9]; MESH:D004827_Epilepsy [9E-9]; HP:0001250_Seizures [9E-9]
								Testis 19.83 (203.18; 3.76)		SKAP1 (chr17:48,140,000-48,150,000) && SKAP1 IVS11- 3'UTR (chr17:48,340,000-48,350,000)					ND					immune system phenotype				# 2 SNPs - DOID:1936_Atherosclerosis [6E-6]; DOID:6000_Congestive heart failure [6E-6]
										SKAP1 IVS11 (chr17:48,350,000-48,360,000) && Intergenic region (chr17:48,490,000-48,500,000)					ND					hematopoietic system phenotype
										SKAP1 IVS11 (chr17:48,410,000-48,420,000) && HOXB7,HOXB8 (chr17:48,610,000-48,620,000)					ND					mortality/aging
										SKAP1 (chr17:48,140,000-48,150,000) && HOXB7,HOXB8 (chr17:48,610,000-48,620,000)					ND
										SKAP1 (chr17:48,140,000-48,150,000) && THRA1/BTR IVS1- 3'UTR (chr17:48,300,000-48,310,000)					ND
THRA1/BTR	ND	SS	na	nd	nd	THRA1/BTR Human Uniprot entry		Pituitary 0.39 (0.71; 0.01)	chr17:48,235,402-48,607,801	THRA1/BTR IVS1- 3'UTR (chr17:48,300,000-48,310,000) && HOXB-AS3 IVS2 (chr17:48,590,000-48,600,000)	ND	ND	ND	ND	ND	ND	ND	THRA1/BTR C. elegans Uniprot entry	THRA1/BTR Drosophila Uniprot entry	THRA1/BTR Mouse Uniprot entry	THRA1/BTR Rat Uniprot entry	THRA1/BTR Zebrafish Uniprot entry	nd	# 6SNPs - HP:0100615_Ovarian neoplasm [6E-9]	THRA1/BTR
(nan,THRA1/BTR,THRA1/BTR)								Brain - Nucleus accumbens (basal ganglia) 0.06 (0.71; 0.01)							ND
								Brain - Nucleus accumbens (basal ganglia) 0.06 (0.71; 0.01)							ND
Intergenic - chr17:48308762-48382371																								# 60SNPs - HP:0100615_Ovarian neoplasm [6E-9]
																								# 1 SNPs - DOID:6000_Congestive heart failure [6E-6]; DOID:1936_Atherosclerosis [6E-6]
U3	ND	SS	na	nd	nd	U3 Human Uniprot entry		ND	chr17:48,351,801-48,443,323	ND	ND	ND	ND	ND	ND	ND	ND	U3 C. elegans Uniprot entry	U3 Drosophila Uniprot entry	U3 Mouse Uniprot entry	U3 Rat Uniprot entry	U3 Zebrafish Uniprot entry	nd		U3
(nan,U3,U3)
Intergenic - chr17:48382586-48528526																								# 62SNPs - HP:0100615_Ovarian neoplasm [6E-9]
																								# 4 SNPs - DOID:1091_Tooth disease [6E-7]; MESH:D000848_Anodontia [6E-7]
																								# 29 SNPs - DOID:9970_Obesity [2E-6]; HP:0001507_Growth abnormality [2E-6]
																								# 28 SNPs - MESH:D015992_Body mass index [2.81E-6]
																								# 21 SNPs - MESH:D001289_Attention deficit disorder with hyperactivity [6.54E-6]; DOID:1094_Attention deficit hyperactivity disorder [6.54E-6]
																								# 1 SNPs - DOID:1561_Cognitive disorder [3E-7]; MESH:D011597_Psychomotor performance [3E-7]
HOXB1**U;*L	ND	SS	142968	16.37% ; ND	0.115; 0.31 (0.15-0.72)	HOXB1 Human Uniprot entry	HOXB1 is a member of the highly conserved homeobox gene family, which encodes homeodomain-containing transcription factors that confer specificity of spatial-temporal patterning in vertebrates, Drosophila and C. elegans .	Testis 0.81 (2.95; 0.05)	chr17:48,235,402-48,607,801	ND	Facial paresis, hereditary congenital, 3	614744_AR	ND	ND	PhenSSc 0.733 (P= 0.29 ; MaxSSc 2.91 )	ND	ND	No disease association	model of Athabaskan brainstem dysgenesis syndrome	nervous system phenotype	Craniofacial Abnormalities (ortholog)	Facial paresis, hereditary congenital, 3	nd	# 2SNPs - HP:0100615_Ovarian neoplasm [6E-9]	HOXB1
(HOX2,HOX2I,HOXB1,HOXB1)								Esophagus - Mucosa 0.47 (2.95; 0.05)							ND			HOXB1 C. elegans Uniprot entry	HOXB1 Drosophila Uniprot entry	muscle phenotype	Hereditary Congenital Facial Paresis (ortholog)	HOXB1 Zebrafish Uniprot entry		# 4 SNPs - DOID:1091_Tooth disease [6E-7]; MESH:D000848_Anodontia [6E-7]
								Kidney - Medulla 0.33 (2.95; 0.05)							ND					growth/size/body region phenotype	Hereditary Congenital Facial Paresis 3 (ortholog)			# 1 SNPs - DOID:9970_Obesity [2.81E-6]; HP:0001507_Growth abnormality [2.81E-6]; MESH:D015992_Body mass index [2.81E-6]; MESH:D001289_Attention deficit disorder with hyperactivity [6.54E-6]; DOID:1094_Attention deficit hyperactivity disorder [6.54E-6]
															ND					embryo phenotype	HOXB1 Rat Uniprot entry
															ND					craniofacial phenotype
															ND					cellular phenotype
															ND					behavior/neurological phenotype
															ND					respiratory system phenotype
															ND					skeleton phenotype
															ND					mortality/aging
Intergenic - chr17:48531011-48540894																								# 9SNPs - HP:0100615_Ovarian neoplasm [6E-9]
																								# 3 SNPs - DOID:9970_Obesity [2E-6]; HP:0001507_Growth abnormality [2E-6]
																								# 2 SNPs - MESH:D015992_Body mass index [2.81E-6]; DOID:1094_Attention deficit hyperactivity disorder [6.54E-6]; MESH:D001289_Attention deficit disorder with hyperactivity [6.54E-6]
																								# 14 SNPs - DOID:1091_Tooth disease [6E-7]; MESH:D000848_Anodontia [6E-7]
																								# 1 SNPs - DOID:1561_Cognitive disorder [3E-7]; MESH:D011597_Psychomotor performance [3E-7]
HOXB2	ND	SS	142967	17.44% ; ND	0.002; 0.71 (0.4-1.33)	HOXB2 Human Uniprot entry	The HOX genes, distributed into 4 gene clusters, encode homeodomain-type transcription factors that work in concert to regionalize the developing embryo along its major axes.	Colon - Sigmoid 48.21 (748.05; 13.85)	chr17:47,663,663-48,945,602	ND	ND	ND	ND	ND	ND	HOXB2 / RPS6KA5_14q32	Breast:Adenocarcinoma, 1 case	No disease association	No disease association	nervous system phenotype	No disease association	No disease association	nd	# 5SNPs - HP:0100615_Ovarian neoplasm [6E-9]	HOXB2
(HOX2,HOX2H,HOXB2,HOXB2)								Fallopian Tube 47.66 (748.05; 13.85)							ND			HOXB2 C. elegans Uniprot entry	HOXB2 Drosophila Uniprot entry	muscle phenotype	HOXB2 Rat Uniprot entry	HOXB2 Zebrafish Uniprot entry		# 1 SNPs - MESH:D011597_Psychomotor performance [3E-7]; DOID:1561_Cognitive disorder [3E-7]; DOID:9970_Obesity [2E-6]; HP:0001507_Growth abnormality [2E-6]; MESH:D015992_Body mass index [2.81E-6]; MESH:D001289_Attention deficit disorder with hyperactivity [6.54E-6]; DOID:1094_Attention deficit hyperactivity disorder [6.54E-6]
								Esophagus - Muscularis 47.64 (748.05; 13.85)							ND					hearing/vestibular/ear phenotype				# 6 SNPs - DOID:1091_Tooth disease [6E-7]; MESH:D000848_Anodontia [6E-7]
															ND					growth/size/body region phenotype
															ND					embryo phenotype
															ND					craniofacial phenotype
															ND					behavior/neurological phenotype
															ND					respiratory system phenotype
															ND					skeleton phenotype
															ND					vision/eye phenotype
															ND					mortality/aging
HOXB-AS1	ND	SS	618066	nd	nd	HOXB-AS1 Human Uniprot entry	HOXBAS1 is a long noncoding RNA that is antisense to HOXB2 and HOXB3 . HOXBAS1 appears to regulate MTOR signaling and mitochondrial respiration .	Testis 13.01 (171.50; 3.18)	chr17:47,855,401-48,607,801	ND	ND	ND	ND	ND	ND	ND	ND	HOXB-AS1 C. elegans Uniprot entry	HOXB-AS1 Drosophila Uniprot entry	HOXB-AS1 Mouse Uniprot entry	HOXB-AS1 Rat Uniprot entry	HOXB-AS1 Zebrafish Uniprot entry	nd	# 2SNPs - HP:0100615_Ovarian neoplasm [6E-9]	HOXB-AS1
(nan,HOXB-AS1,HOXB-AS1)								Nerve - Tibial 10.10 (171.50; 3.18)							ND									# 1 SNPs - MESH:D011597_Psychomotor performance [3E-7]; DOID:1561_Cognitive disorder [3E-7]; DOID:9970_Obesity [2E-6]; HP:0001507_Growth abnormality [2E-6]; MESH:D015992_Body mass index [2.81E-6]; MESH:D001289_Attention deficit disorder with hyperactivity [6.54E-6]; DOID:1094_Attention deficit hyperactivity disorder [6.54E-6]
								Breast - Mammary Tissue 8.84 (171.50; 3.18)							ND									# 3 SNPs - DOID:1091_Tooth disease [6E-7]; MESH:D000848_Anodontia [6E-7]
HOXB3	ND	SS	142966	14.29% ; ND	0.611; 0.09 (0.03-0.41)	HOXB3 Human Uniprot entry	As reviewed by Acampora et al. , the HOXB3 gene resides in the homeobox region-2 gene cluster on chromosome 17 between the HOXB4 and HOXB2 genes.	Colon - Sigmoid 41.67 (484.41; 8.97)	chr17:47,700,323-49,509,682	ND	ND	ND	ND	ND	ND	HOXB3 / TCF12_15q21; HOXB3 / FAP_2q24; HOXB3 / MAPT_17q21; HOXB3 / SKAP1_17q21; HOXB3 / EPHA5_4q13; HOXB3 / PITPNC1_17q24; HOXB3 / RARA_17q21	Uterus, corpus:Adenocarcinoma, 3 cases; Bladder:Transitional cell carcinoma, 1 case; Lung:Adenocarcinoma, 1 case; Breast:Adenocarcinoma, 2 cases; Skin:Malignant melanoma, 1 case; :Diffuse large B-cell lymphoma, 1 case	No disease association	No disease association	nervous system phenotype	Diaphragmatic Hernia (ortholog)	No disease association	nd	# 18SNPs - DOID:9970_Obesity [4E-9]	HOXB3
(HOX2,HOX2G,HOXB3,HOXB3)								Fallopian Tube 37.88 (484.41; 8.97)							ND			HOXB3 C. elegans Uniprot entry	HOXB3 Drosophila Uniprot entry	skeleton phenotype	HOXB3 Rat Uniprot entry	HOXB3 Zebrafish Uniprot entry		# 1SNPs - HP:0100615_Ovarian neoplasm [6E-9]
								Esophagus - Gastroesophageal Junction 33.22 (484.41; 8.97)							ND					mortality/aging				# 7 SNPs - MESH:D011597_Psychomotor performance [3E-7]; DOID:1561_Cognitive disorder [3E-7]
															ND									# 6 SNPs - DOID:1091_Tooth disease [6E-7]; MESH:D000848_Anodontia [6E-7]
															ND									# 15 SNPs - HP:0001507_Growth abnormality [2E-6]
															ND									# 8 SNPs - MESH:D015992_Body mass index [2.81E-6]
															ND									# 1 SNPs - MESH:D001289_Attention deficit disorder with hyperactivity [6.54E-6]; DOID:1094_Attention deficit hyperactivity disorder [6.54E-6]
HOXB-AS3	ND	SS	na	nd	nd	HOXB-AS3 Human Uniprot entry		Colon - Sigmoid 40.39 (126.77; 2.35)	chr17:48,404,801-48,607,801	HOXB-AS3 5'UTR-IVS2 (chr17:48,540,000-48,550,000) && Intergenic region (chr17:48,750,000-48,760,000)	ND	ND	ND	ND	ND	ND	ND	HOXB-AS3 C. elegans Uniprot entry	HOXB-AS3 Drosophila Uniprot entry	HOXB-AS3 Mouse Uniprot entry	HOXB-AS3 Rat Uniprot entry	HOXB-AS3 Zebrafish Uniprot entry	nd	# 19SNPs - DOID:9970_Obesity [4E-9]	HOXB-AS3
(nan,HOXB-AS3,HOXB-AS3)								Kidney - Medulla 14.88 (126.77; 2.35)		HOXB-AS3 IVS2- 3'UTR (chr17:48,600,000-48,610,000) && PRAC1,PRAC2,AC091179.3,AC091179.4,MIR3185,HOXB13 (chr17:48,720,000-48,730,000)					ND									# 1SNPs - HP:0100615_Ovarian neoplasm [6E-9]
								Colon - Transverse 14.45 (126.77; 2.35)							ND									# 7 SNPs - MESH:D011597_Psychomotor performance [3E-7]; DOID:1561_Cognitive disorder [3E-7]
															ND									# 6 SNPs - DOID:1091_Tooth disease [6E-7]; MESH:D000848_Anodontia [6E-7]
															ND									# 15 SNPs - HP:0001507_Growth abnormality [2E-6]
															ND									# 8 SNPs - MESH:D015992_Body mass index [9.59E-6]
HOXB-AS2	ND	SS	na	nd	nd	HOXB-AS2 Human Uniprot entry		Colon - Sigmoid 4.14 (47.05; 0.87)	chr17:48,404,801-48,607,801	ND	ND	ND	ND	ND	ND	ND	ND	HOXB-AS2 C. elegans Uniprot entry	HOXB-AS2 Drosophila Uniprot entry	HOXB-AS2 Mouse Uniprot entry	HOXB-AS2 Rat Uniprot entry	HOXB-AS2 Zebrafish Uniprot entry	nd	# 2 SNPs - MESH:D011597_Psychomotor performance [3E-7]; DOID:1561_Cognitive disorder [3E-7]; MESH:D015992_Body mass index [9.11E-6]	HOXB-AS2
(nan,HOXB-AS2,HOXB-AS2)								Esophagus - Gastroesophageal Junction 4.13 (47.05; 0.87)							ND									# 1 SNPs - DOID:1091_Tooth disease [6E-7]; MESH:D000848_Anodontia [6E-7]
								Esophagus - Muscularis 3.99 (47.05; 0.87)							ND									# 4 SNPs - DOID:9970_Obesity [2E-6]; HP:0001507_Growth abnormality [2E-6]
Intergenic - chr17:48560333-48575507																								# 4 SNPs - MESH:D000848_Anodontia [6E-7]; DOID:1091_Tooth disease [6E-7]
																								# 2 SNPs - DOID:9970_Obesity [9.11E-6]; HP:0001507_Growth abnormality [9.11E-6]; MESH:D015992_Body mass index [9.11E-6]
																								# 1 SNPs - MESH:D001289_Attention deficit disorder with hyperactivity [6.54E-6]; DOID:1094_Attention deficit hyperactivity disorder [6.54E-6]
HOXB4	ND	SS	142965	3.02% ; ND	0.120; 0.39 (0.18-1.02)	HOXB4 Human Uniprot entry	In an effort to characterize factors that distinguish the definitive adult hematopoietic stem cell and primitive progenitors derived from yolk sac or embryonic stem cells, Kyba et al.	Fallopian Tube 24.57 (270.88; 5.02)	chr17:47,828,225-49,528,439	ND	ND	ND	ND	ND	ND	ND	ND	No disease association	No disease association	muscle phenotype	No disease association	No disease association	nd	# 3 SNPs - MESH:D011597_Psychomotor performance [3E-7]; DOID:1561_Cognitive disorder [3E-7]; DOID:9970_Obesity [2E-6]; HP:0001507_Growth abnormality [2E-6]	HOXB4
(HOX2,HOX2F,HOXB4,HOXB4)								Esophagus - Gastroesophageal Junction 22.91 (270.88; 5.02)							ND			HOXB4 C. elegans Uniprot entry	HOXB4 Drosophila Uniprot entry	homeostasis/metabolism phenotype	HOXB4 Rat Uniprot entry	HOXB4 Zebrafish Uniprot entry		# 1 SNPs - DOID:1091_Tooth disease [6E-7]; MESH:D000848_Anodontia [6E-7]; MESH:D015992_Body mass index [9.59E-6]
								Colon - Sigmoid 20.91 (270.88; 5.02)							ND					growth/size/body region phenotype
															ND					cardiovascular system phenotype
															ND					immune system phenotype
															ND					respiratory system phenotype
															ND					skeleton phenotype
															ND					hematopoietic system phenotype
															ND					mortality/aging
															ND					integument phenotype
Intergenic - chr17:48578350-48579838																								# 1 SNPs - DOID:9970_Obesity [2E-6]; HP:0001507_Growth abnormality [2E-6]; MESH:D011597_Psychomotor performance [3E-7]; DOID:1561_Cognitive disorder [3E-7]
MIR10A	ND	SS	610173	nd	nd	MIR10A Human Uniprot entry	MicroRNAs , such as MIRN10A, are 19- to 25-nucleotide noncoding RNAs that regulate gene expression by targeting mRNAs in a sequence-specific manner.	ND	chr17:48,470,202-48,607,801	ND	ND	ND	ND	ND	ND	ND	ND	MIR10A C. elegans Uniprot entry	No disease association	MIR10A Mouse Uniprot entry	MIR10A Rat Uniprot entry	No disease association	nd		MIR10A
(hsa-mir-10a,MIRN10A,MIR10A,MIR10A)															ND				MIR10A Drosophila Uniprot entry			MIR10A Zebrafish Uniprot entry
Intergenic - chr17:48579947-48591257																								# 4 SNPs - HP:0001507_Growth abnormality [2E-6]; DOID:9970_Obesity [2E-6]
																								# 3 SNPs - MESH:D015992_Body mass index [9.59E-6]
																								# 1 SNPs - MESH:D000848_Anodontia [6E-7]; DOID:1091_Tooth disease [6E-7]; DOID:1561_Cognitive disorder [3E-7]; MESH:D011597_Psychomotor performance [3E-7]
HOXB5	ND	SS	142960	2.7% ; ND	0.481; 0.12 (0.04-0.58)	HOXB5 Human Uniprot entry	Hauser et al. demonstrated that the homeobox cluster on chromosome 17, presumed to contain 2 genes, contains a third homeobox, called Hu-5, separated from Hu-2 by about 15 kb.	Kidney - Medulla 34.44 (187.23; 3.47)	chr17:47,647,400-49,194,756	ND	ND	ND	ND	ND	ND	ND	ND	No disease association	No disease association	nervous system phenotype	obesity (ortholog)	No disease association	nd	# 2SNPs - DOID:9970_Obesity [4E-9]	HOXB5
(HOX2,HOX2A,HOXB5,HOXB5)								Colon - Transverse 21.64 (187.23; 3.47)							ND			HOXB5 C. elegans Uniprot entry	HOXB5 Drosophila Uniprot entry	growth/size/body region phenotype	HOXB5 Rat Uniprot entry	HOXB5 Zebrafish Uniprot entry		# 1 SNPs - MESH:D011597_Psychomotor performance [3E-7]; DOID:1561_Cognitive disorder [3E-7]; HP:0001507_Growth abnormality [2E-6]
								Small Intestine - Terminal Ileum 17.83 (187.23; 3.47)							ND					embryo phenotype
															ND					digestive/alimentary phenotype
															ND					cellular phenotype
															ND					skeleton phenotype
															ND					mortality/aging
HOXB6	ND	SS	142961	3.23% ; ND	0.010; 0.64 (0.35-1.26)	HOXB6 Human Uniprot entry	To understand better the developmental significance of the murine Hox-2.2 gene , Kaur et al. generated gain-of-function mutants by using the chicken beta-actin promoter to drive ubiquitous expression in transgenic mice. The resulting Hox-2.	Kidney - Medulla 35.97 (172.16; 3.19)	chr17:47,828,225-49,194,756	ND	ND	ND	ND	ND	ND	HOXB6 / SKAP1_17q21; HOXB6 / EPHA5_4q13; HOXB6 / PITPNC1_17q24	Uterus, corpus:Adenocarcinoma, 1 case; Breast:Adenocarcinoma, 1 case; Skin:Malignant melanoma, 2 cases; :Diffuse large B-cell lymphoma, 2 cases	No disease association	No disease association	nervous system phenotype	No disease association	No disease association	Hypospadias (proposed)	# 3SNPs - DOID:9970_Obesity [4E-9]	HOXB6
(HOX2,HOX2B,HOXB6,HOXB6)								Kidney - Cortex 19.53 (172.16; 3.19)							ND			HOXB6 C. elegans Uniprot entry	HOXB6 Drosophila Uniprot entry	skeleton phenotype	HOXB6 Rat Uniprot entry	HOXB6 Zebrafish Uniprot entry		# 1 SNPs - MESH:D015992_Body mass index [9.59E-6]; HP:0001507_Growth abnormality [9.59E-6]
								Colon - Transverse 13.45 (172.16; 3.19)							ND					hematopoietic system phenotype
Intergenic - chr17:48604992-48607232																								# 1SNPs - DOID:9970_Obesity [4E-9]
HOXB7	ND	SS	142962	5.76% ; ND	0.008; 0.78 (0.43-1.52)	HOXB7 Human Uniprot entry	Simeone et al. characterized 2 human cDNA clones, each containing a homeobox region. The corresponding genes, termed c1 and c8 , were evaluated in different organs and body parts during human embryonic and fetal development.	Kidney - Medulla 36.92 (319.76; 5.92)	chr17:48,538,779-48,720,521	ND	ND	ND	ND	ND	ND	ND	ND	No disease association	No disease association	renal/urinary system phenotype	esophagus squamous cell carcinoma (ortholog)	No disease association	nd	# 2 SNPs - MESH:D011597_Psychomotor performance [3E-7]; DOID:1561_Cognitive disorder [3E-7]; DOID:9970_Obesity [1E-6]; HP:0001507_Growth abnormality [1E-6]	HOXB7
(HOX2,HOX2C,HOXB7,HOXB7)								Small Intestine - Terminal Ileum 26.55 (319.76; 5.92)							ND			HOXB7 C. elegans Uniprot entry	HOXB7 Drosophila Uniprot entry	growth/size/body region phenotype	invasive ductal carcinoma (ortholog)	HOXB7 Zebrafish Uniprot entry
								Kidney - Cortex 21.01 (319.76; 5.92)							ND					digestive/alimentary phenotype	lung adenocarcinoma (ortholog)
															ND					craniofacial phenotype	HOXB7 Rat Uniprot entry
															ND					cardiovascular system phenotype
															ND					skeleton phenotype
															ND					mortality/aging
HOXB8	ND	SS	142963	26.88% ; ND	0.445; 0.09 (0.03-0.45)	HOXB8 Human Uniprot entry	Using RT-PCR and in situ hybridization, Greer and Capecchi detected Hoxb8 expression in regions of the adult mouse central nervous system including the cervical spinal cord, brainstem, forebrain, olfactory bulb, basal ganglia, hippocampus, cortex, and cerebellum.	Kidney - Medulla 37.34 (121.34; 2.25)	chr17:48,538,779-48,629,869	ND	ND	ND	ND	ND	ND	HOXB8 / CBX1_17q21; HOXB8 / EWSR1_22q12	Lung:Squamous cell carcinoma, 1 case; :Acute megakaryoblastic leukemia (FAB type M7), 1 case	No disease association	No disease association	nervous system phenotype	obsessive-compulsive disorder (ortholog)	No disease association	nd	# 1 SNPs - MESH:D011597_Psychomotor performance [3E-7]; DOID:1561_Cognitive disorder [3E-7]; DOID:9970_Obesity [1E-6]; HP:0001507_Growth abnormality [1E-6]	HOXB8
(HOX2,HOX2D,HOXB8,HOXB8)								Brain - Spinal cord (cervical c-1) 17.91 (121.34; 2.25)							ND			HOXB8 C. elegans Uniprot entry	HOXB8 Drosophila Uniprot entry	growth/size/body region phenotype	trichotillomania (ortholog)	HOXB8 Zebrafish Uniprot entry
								Kidney - Cortex 16.90 (121.34; 2.25)							ND					craniofacial phenotype	HOXB8 Rat Uniprot entry
															ND					behavior/neurological phenotype
															ND					immune system phenotype
															ND					skeleton phenotype
															ND					hematopoietic system phenotype
															ND					mortality/aging
															ND					integument phenotype
Intergenic - chr17:48615292-48621156																								# 1 SNPs - DOID:9970_Obesity [1E-6]; HP:0001507_Growth abnormality [1E-6]; DOID:1561_Cognitive disorder [3E-7]; MESH:D011597_Psychomotor performance [3E-7]
HOXB9	ND	SS	142964	4.96% ; ND	0.102; 0.24 (0.1-0.76)	HOXB9 Human Uniprot entry	About 200 homeobox genes in humans code for transcription factors, and those that are grouped into clusters, like HOXB9, are generally involved in the regulation of embryonal development . See <a href="http://omim.org/entry/142960">142960</a>.	Colon - Transverse 35.44 (115.25; 2.13)	chr17:48,009,801-49,026,802	ND	ND	ND	ND	ND	ND	HOXB9 / BCAS3_11p11; HOXB9 / USP32_17q23; HOXB9 / NIPBL_5p13; HOXB9 / SKAP1_17q21	Breast:Adenocarcinoma, 1 case; Lung:Adenocarcinoma, 1 case; :Acute megakaryoblastic leukemia (FAB type M7), 2 cases; Ovary:Adenocarcinoma, 1 case; Breast:Solid Tumour, 1 case	No disease association	model of congenital vertical talus	endocrine/exocrine gland phenotype	Acute Erythroleukemia (ortholog)	No disease association	Cryptorchidism (proposed)	# 1 SNPs - MESH:D011597_Psychomotor performance [3E-7]; DOID:1561_Cognitive disorder [3E-7]; DOID:9970_Obesity [1E-6]; HP:0001507_Growth abnormality [1E-6]	HOXB9
(HOX2,HOX2E,HOXB9,HOXB9)								Kidney - Medulla 29.27 (115.25; 2.13)							ND			HOXB9 C. elegans Uniprot entry	HOXB9 Drosophila Uniprot entry	immune system phenotype	Breast Neoplasms (ortholog)	HOXB9 Zebrafish Uniprot entry
								Small Intestine - Terminal Ileum 21.81 (115.25; 2.13)							ND					skeleton phenotype	Ovarian Neoplasms (ortholog)
															ND					hematopoietic system phenotype	HOXB9 Rat Uniprot entry
HOXB-AS4	ND	SS	na	nd	nd	HOXB-AS4 Human Uniprot entry		Colon - Transverse 4.10 (8.48; 0.16)	chr17:48,009,801-49,026,802	ND	ND	ND	ND	ND	ND	ND	ND	HOXB-AS4 C. elegans Uniprot entry	HOXB-AS4 Drosophila Uniprot entry	HOXB-AS4 Mouse Uniprot entry	HOXB-AS4 Rat Uniprot entry	HOXB-AS4 Zebrafish Uniprot entry	nd	# 2 SNPs - MESH:D011597_Psychomotor performance [3E-7]; DOID:1561_Cognitive disorder [3E-7]; DOID:9970_Obesity [1E-6]; HP:0001507_Growth abnormality [1E-6]	HOXB-AS4
(nan,HOXB-AS4,HOXB-AS4)								Small Intestine - Terminal Ileum 2.31 (8.48; 0.16)							ND
								Kidney - Medulla 0.82 (8.48; 0.16)							ND
MIR196A1	ND	SS	608632	nd	nd	MIR196A1 Human Uniprot entry	MicroRNAs , such as miRNA196, are phylogenetically widespread 18- to 25-nucleotide RNAs found in animals and plants. These small RNAs can regulate gene expression at the translational level through interactions with their target mRNAs.	ND	chr17:48,139,864-49,030,801	ND	ND	ND	ND	ND	ND	ND	ND	MIR196A1 C. elegans Uniprot entry	MIR196A1 Drosophila Uniprot entry	skeleton phenotype	MIR196A1 Rat Uniprot entry	No disease association	nd		MIR196A1
(hsa-mir-196-1,hsa-mir-196a-1,MIRN196-1,MIRN196A1,MIR196A1,MIR196A1)															ND							MIR196A1 Zebrafish Uniprot entry
Intergenic - chr17:48632559-48646923																								# 9 SNPs - DOID:9970_Obesity [1E-6]; HP:0001507_Growth abnormality [1E-6]; MESH:D011597_Psychomotor performance [3E-7]; DOID:1561_Cognitive disorder [3E-7]
LINC02086	ND	SS	na	nd	nd	LINC02086 Human Uniprot entry		Colon - Transverse 9.31 (20.81; 0.39)	chr17:48,633,571-48,679,200	LINC02086 IVS1 (chr17:48,650,000-48,660,000) && SUMO2P17 (chr17:48,870,000-48,880,000)	ND	ND	ND	ND	ND	ND	ND	LINC02086 C. elegans Uniprot entry	LINC02086 Drosophila Uniprot entry	LINC02086 Mouse Uniprot entry	LINC02086 Rat Uniprot entry	LINC02086 Zebrafish Uniprot entry	nd	# 20 SNPs - MESH:D011597_Psychomotor performance [3E-7]; DOID:1561_Cognitive disorder [3E-7]	LINC02086
(nan,LINC02086,LINC02086)								Small Intestine - Terminal Ileum 5.14 (20.81; 0.39)							ND									# 21 SNPs - DOID:9970_Obesity [1E-6]; HP:0001507_Growth abnormality [1E-6]
								Kidney - Medulla 1.72 (20.81; 0.39)							ND									# 7 SNPs - DOID:1936_Atherosclerosis [6E-6]; DOID:6000_Congestive heart failure [6E-6]
RPL9P28	ND	SS	na	nd	nd	RPL9P28 Human Uniprot entry		Ovary 0.25 (4.84; 0.09)	chr17:48,691,718-49,118,307	ND	ND	ND	ND	ND	ND	ND	ND	RPL9P28 C. elegans Uniprot entry	RPL9P28 Drosophila Uniprot entry	RPL9P28 Mouse Uniprot entry	RPL9P28 Rat Uniprot entry	RPL9P28 Zebrafish Uniprot entry	nd		RPL9P28
(nan,RPL9P28,RPL9P28)								Colon - Transverse 0.21 (4.84; 0.09)							ND
								Colon - Transverse 0.21 (4.84; 0.09)							ND
COX6B1P2	ND	SS	na	nd	nd	COX6B1P2 Human Uniprot entry		Prostate 0.50 (0.50; 0.01)	nd	ND	ND	ND	ND	ND	ND	ND	ND	COX6B1P2 C. elegans Uniprot entry	COX6B1P2 Drosophila Uniprot entry	COX6B1P2 Mouse Uniprot entry	COX6B1P2 Rat Uniprot entry	COX6B1P2 Zebrafish Uniprot entry	nd		COX6B1P2
(COX6BP2,COX6B1P2,COX6B1P2)
PRAC1	ND	SS	609819	87.94% ; ND	0.002; 1.59 (0.48-1.93)	PRAC1 Human Uniprot entry	By in silico analysis, Liu et al. identified a cluster of sequence-homologous ESTs derived only from human prostate cDNA libraries.	Prostate 96.58 (114.31; 2.12)	chr17:48,404,801-49,087,401	ND	ND	ND	ND	ND	ND	ND	ND	PRAC1 C. elegans Uniprot entry	PRAC1 Drosophila Uniprot entry	PRAC1 Mouse Uniprot entry	PRAC1 Rat Uniprot entry	PRAC1 Zebrafish Uniprot entry	nd		PRAC1
(C17orf92,PRAC,PRAC1,PRAC1)								Vagina 10.74 (114.31; 2.12)							ND
								Bladder 4.38 (114.31; 2.12)							ND
PRAC2	ND	SS	610787	nd	nd	PRAC2 Human Uniprot entry	By database analysis of the genomic region surrounding the PRAC gene , Olsson et al. identified a cluster of sequence-homologous ESTs derived solely from human prostate cDNA libraries.	Prostate 16.21 (27.58; 0.51)	chr17:48,404,801-49,087,401	ND	ND	ND	ND	ND	ND	PRAC2 / CACNA1G_17q21	Breast:Adenocarcinoma, 1 case	PRAC2 C. elegans Uniprot entry	PRAC2 Drosophila Uniprot entry	PRAC2 Mouse Uniprot entry	PRAC2 Rat Uniprot entry	PRAC2 Zebrafish Uniprot entry	nd		PRAC2
(C17orf93,HOXB-AS5,HOXB13-AS1,NCRNA00253,PRAC2,PRAC2)								Vagina 2.92 (27.58; 0.51)							ND
								Testis 2.37 (27.58; 0.51)							ND
HOXB13*U	ND	SS	604607	39.86% ; ND	0.010; 1.07 (0.67-1.71)	HOXB13 Human Uniprot entry	Vertebrate HOX genes are clustered in 4 unlinked complexes in the genome . Each complex spans about 200 kb and contains 9 to 11 genes, transcribed from the same strand of DNA.	Prostate 118.76 (133.57; 2.47)	chr17:48,623,432-49,078,601	ND	{Prostate cancer, hereditary, 9}	610997_ND	ND	ND	Sc ND ; P = ND	HOXB13 / MPRIP_17p11	Uterus, corpus:Malignant epithelial tumor, special type, 2 cases	No disease association	model of congenital vertical talus	nervous system phenotype	Breast Neoplasms (ortholog)	prostate cancer	Cryptorchidism (proposed)		HOXB13
(nan,HOXB13,HOXB13)								Vagina 8.02 (133.57; 2.47)							ND			HOXB13 C. elegans Uniprot entry	HOXB13 Drosophila Uniprot entry	limbs/digits/tail phenotype	cervical cancer (ortholog)	HOXB13 Zebrafish Uniprot entry
								Cells - Cultured fibroblasts 2.10 (133.57; 2.47)							ND					endocrine/exocrine gland phenotype	ductal carcinoma in situ (ortholog)
															ND					embryo phenotype	HOXB13 Rat Uniprot entry
															ND					cellular phenotype
															ND					behavior/neurological phenotype
															ND					reproductive system phenotype
															ND					skeleton phenotype
															ND					mortality/aging
															ND					integument phenotype
Intergenic - chr17:48728750-48762234																								# 3 SNPs - HP:0007302_Bipolar affective disorder [1E-7]; DOID:5419_Schizophrenia [1E-7]; EFO:0000677_Mental or behavioural disorder [1E-7]
TTLL6	ND	SS	610849	79.67% ; ND	0.000; 0.81 (0.61-1.08)	TTLL6 Human Uniprot entry	Polyglutamylases, such as TTLL6, catalyze polyglutamylation, a reversible posttranslational protein modification that results in the addition of polyglutamate chains to the C termini of tubulins and other proteins.	Testis 47.45 (78.29; 1.45)	chr17:48,528,479-48,974,155	ND	ND	ND	ND	ND	ND	TTLL6 / JUP_17q21; TTLL6 / WRAP53_17p13; TTLL6 / NOS2_17q11; TTLL6 / TOB1_17q21	Oesophagus:Adenocarcinoma, 3 cases; Large intestine:Adenocarcinoma, 1 case; Lung:Adenocarcinoma, 1 case; Lung:Solid Tumour, 1 case	No disease association	No disease association	homeostasis/metabolism phenotype	No disease association	No disease association	nd	# 2SNPs - MESH:D010496_Pericardium [1.81E-8]; MESH:D003327_Coronary disease [2E-8]	TTLL6
(FLJ35808,TTLL6,TTLL6)								Colon - Transverse 4.14 (78.29; 1.45)							ND			TTLL6 C. elegans Uniprot entry	TTLL6 Drosophila Uniprot entry		TTLL6 Rat Uniprot entry	TTLL6 Zebrafish Uniprot entry		# 36 SNPs - DOID:5419_Schizophrenia [1E-7]; HP:0007302_Bipolar affective disorder [1E-7]; EFO:0000677_Mental or behavioural disorder [1E-7]
								Kidney - Cortex 2.58 (78.29; 1.45)							ND
RN7SL125P	ND	SS	na	nd	nd	RN7SL125P Human Uniprot entry		Testis 0.27 (0.27; 0.00)	chr17:48,753,201-48,769,801	ND	ND	ND	ND	ND	ND	ND	ND	RN7SL125P C. elegans Uniprot entry	RN7SL125P Drosophila Uniprot entry	RN7SL125P Mouse Uniprot entry	RN7SL125P Rat Uniprot entry	RN7SL125P Zebrafish Uniprot entry	nd		RN7SL125P
(nan,RN7SL125P,RN7SL125P)
Intergenic - chr17:48765847-48831018																								# 8SNPs - MESH:D003327_Coronary disease [2E-8]; MESH:D010496_Pericardium [1.81E-8]
																								# 33 SNPs - EFO:0000677_Mental or behavioural disorder [1E-7]; DOID:5419_Schizophrenia [1E-7]; HP:0007302_Bipolar affective disorder [1E-7]
CALCOCO2	ND	SS	604587	53.05% ; ND	0.032; 0.4 (0.26-0.65)	CALCOCO2 Human Uniprot entry	ND10 bodies are nuclear domains appearing immunohistochemically as 10 dots per nucleus. The dots do not colocalize with kinetochores, centromeres, mRNA processing sites, or chromosomes.	Nerve - Tibial 114.01 (2758.90; 51.09)	chr17:47,872,615-49,751,007	ND	ND	ND	ND	ND	ND	CALCOCO2 / ARSG_17q24; CALCOCO2 / ANKRD13A_12q24; CALCOCO2 / PCTP_17q22; CALCOCO2 / RNF169_11q13; CALCOCO2 / SKAP1_17q21; CALCOCO2 / WRAP53_17p13; CALCOCO2 / RCOR2_11q13	Breast:Adenocarcinoma, 6 cases; Kidney:Adenocarcinoma, 1 case; Skin:Malignant melanoma, 2 cases; Unknown site:Mesenchymal tumor, NOS, 1 case; Breast:Solid Tumour, 2 cases; Skin:Solid Tumour, 1 case	CALCOCO2 C. elegans Uniprot entry	CALCOCO2 Drosophila Uniprot entry	skeleton phenotype	Colorectal Neoplasms (ortholog)	No disease association	nd	# 4SNPs - MESH:D010496_Pericardium [1.81E-8]; MESH:D003327_Coronary disease [2E-8]	CALCOCO2
(MGC17318,NDP52,CALCOCO2,CALCOCO2)								Artery - Tibial 101.42 (2758.90; 51.09)							ND					hematopoietic system phenotype	CALCOCO2 Rat Uniprot entry	CALCOCO2 Zebrafish Uniprot entry		# 3 SNPs - DOID:5419_Schizophrenia [1E-7]; HP:0007302_Bipolar affective disorder [1E-7]; EFO:0000677_Mental or behavioural disorder [1E-7]
								Adipose - Subcutaneous 97.48 (2758.90; 51.09)							ND									# 1 SNPs - DOID:769_Neuroblastoma [4.11E-6]
Intergenic - chr17:48866522-48874860																								# 2 SNPs - EFO:0000677_Mental or behavioural disorder [1E-7]; DOID:5419_Schizophrenia [1E-7]; HP:0007302_Bipolar affective disorder [1E-7]
																								# 1SNPs - MESH:D010496_Pericardium [1.81E-8]; MESH:D003327_Coronary disease [2E-8]
SUMO2P17	ND	SS	na	nd	nd	SUMO2P17 Human Uniprot entry		Testis 1.70 (16.94; 0.31)	chr17:48,011,035-49,709,687	ND	ND	ND	ND	ND	ND	ND	ND	SUMO2P17 C. elegans Uniprot entry	SUMO2P17 Drosophila Uniprot entry	SUMO2P17 Mouse Uniprot entry	SUMO2P17 Rat Uniprot entry	SUMO2P17 Zebrafish Uniprot entry	nd	# 1SNPs - MESH:D010496_Pericardium [1.81E-8]; MESH:D003327_Coronary disease [2E-8]	SUMO2P17
(nan,SUMO2P17,SUMO2P17)								Brain - Spinal cord (cervical c-1) 0.91 (16.94; 0.31)							ND									# 1 SNPs - DOID:5419_Schizophrenia [1E-7]; HP:0007302_Bipolar affective disorder [1E-7]; EFO:0000677_Mental or behavioural disorder [1E-7]
								Cells - EBV-transformed lymphocytes 0.74 (16.94; 0.31)							ND
Analysis performed with bioinformatics tool TAD-GCtool v2.0 financiated by the FCT project HMSP-ICT/0016/2013. Human genome version hg38. TADs according to Dixon et al. 2015. NA - not available; ND - not determined.
