# Supplementary material for: SVInterpreter: A Comprehensive Topologically Associated Domain-Based Clinical Outcome Prediction Tool for Balanced and Unbalanced Structural Variants
Source: Front Genet. 2021 Dec 1;12:757170. doi: 10.3389/fgene.2021.757170 (PMC8671832; doi:10.3389/fgene.2021.757170)
Supplement: Supplementary file 8 [file Table5.xlsx]

## Sheet: DGRC Svs & CNVs
Svs and CNVs analysed by SVInterpreter, from David et al. publications and other cases.
The Original classification corresponds to the classification done without the use of the SVInterpreter tool.
						Input Parameters														Conclusions
Type of alteration	Variant	Family	Published?	Ref	Phenotype	Reference Human Genome (version)	Cell line Hi_C data to use as reference	Phenotypic description using HPO (optional)	Type of structural variant	Chromosome A /Donor chromosome	Chromosome B /Recipient Chromosome	Breakpoint A /inserted region	Breakpoint B /Recipient region	Chromosome	Start-end	Analysis based on	Databases to used on the overlap search	Type of overlap search	Overlap Cutoff	Original classification	Conclusion of the original interpretation of the case	SVInterpreter based classification	Conclusion of the interpretation based on the output tables.
Translocation	t(2;11)(q14.2;q14.2)	DGRC0001	yes	David et al. 2009	Ectrodactyly of the lower limbs; mild brain ventriculomegaly	Hg19	hESC	HP:0100257, HP:0010952	Translocation	2	11	121,192,339-121,194,249	87,545,366-87,545,920	_	_	TADs (brTAD, TAD+1)	_	_	_	Pathogenic	Position effect over GLI2 located outside the hesc breakpoint TAD	Likely Pathogenic	Likely pathogenic, since there is impact over the regulation (genehancer cluster of interactions disruption), with GLI2, associated to an AD and with partial overlap of the phenotype
Duplication	dup(2)(q14.3q21.1)	DGRC0004	no	Cardoso 2017	Severe global developmental delay,Delayed speech and language development,Absent speech,Intellectual disability,Broad_based gait,Hypertonia ,Hyperreflexia,Autistic behavior,Hyperactivity,Attention deficit hyperactivity disorder,Stereotypy,Excessive chewing/mouthing behaviors,Intrauterine growth retardation,Short stature,Failure to thrive ,Microcephaly,Abnormal facial shape,Triangular face,Short p…	Hg19	hESC	HP:0011344,HP:0000750,HP:0001344,HP:0001249,HP:0002136,HP:0001276,HP:0001347,HP:0000729,HP:0000752,HP:0007018,HP:0000733,HP:0001511,HP:0004322,HP:0001508,HP:0000252,HP:0001999,HP:0000325,HP:0000322,HP:0000219,HP:0000490,HP:0000601,HP:0001631,HP:0001684,HP:0011968,HP:0012450,HP:0002566,HP:0002650,HP:0001845,HP:0000028,HP:0000034	Duplication	_	_	_	_	2	129,813,679-130,426,037	TADs (brTAD)	All	mutual overlap	0.7	Benign	Only overlaps genes associated with autossomic recessive variants	Likely benign	Classified as likely benign because it overlaps with a benign variant in the DGV. However, this variant has only 70% overlap and is an array variant. There is some overlap with gene phenotypes covered by duplication, but they are AR
Inversion	inv(2)(p16.1q14.3)	DGRC0004	no	Cardoso 2017	Severe global developmental delay,Delayed speech and language development,Absent speech,Intellectual disability,Broad_based gait,Hypertonia ,Hyperreflexia,Autistic behavior,Hyperactivity,Attention deficit hyperactivity disorder,Stereotypy,Excessive chewing/mouthing behaviors,Intrauterine growth retardation,Short stature,Failure to thrive ,Microcephaly,Abnormal facial shape,Triangular face,Short p…	Hg19	hESC	HP:0011344,HP:0000750,HP:0001344,HP:0001249,HP:0002136,HP:0001276,HP:0001347,HP:0000729,HP:0000752,HP:0007018,HP:0000733,HP:0001511,HP:0004322,HP:0001508,HP:0000252,HP:0001999,HP:0000325,HP:0000322,HP:0000219,HP:0000490,HP:0000601,HP:0001631,HP:0001684,HP:0011968,HP:0012450,HP:0002566,HP:0002650,HP:0001845,HP:0000028,HP:0000034	Inversion	_	_	_	_	2	55,935,063-123,767,683	TADs (brTAD)	_	_	_	Benign	The phenotype is not related with the inversion	Benign	No disruption of genes or any other evidence that suports the relatioship between the alteration and the phenotype
Duplication	dup(X)(q27.2)	DGRC0006	yes	David et al. 2020	Mild global developmental delay	Hg38	hESC	HP:0011343,HP:0011968,HP:0001508,HP:0004325,HP:0012411	Duplication	_	_	_	_	X	141,880,897-141,895,782	TADs (brTAD)	All	mutual overlap	0.7	Benign	Do not affect any gene and has overlap with described benign variants	Benign	Identical in gene content to the established benign copy number gain: score 1
Insertion	ins(3;8)(q25.31;q22.3)	DGRC0006	yes	David et al. 2020	Mild global developmental delay	Hg38	hESC	HP:0011343,HP:0011968,HP:0001508,HP:0004325,HP:0012411	Insertion	8	3	100,715,571-100,717,804	155,308,345-155,310,600	_	_	TADs (brTAD)	_	_	_	Benign	Disruption of PABPC1, not associated to phenotype.	Likely pathogenic	Likely pathogenic, since there is impact over the regulation (genehancer cluster of interactions disruption, loops), with disruption of PABPC1, not associated with phenotype but with LoF>0.9
Translocation	t(8;14)(q12.3;q31.2)	DGRC0006	yes	David et al. 2020	Mild global developmental delay	Hg38	hESC	HP:0011343,HP:0011968,HP:0001508,HP:0004325,HP:0012411	Translocation	8	14	64209134	83,126,596-83,126,598	_	_	TADs (brTAD)	_	_	_	Benign	Translocation is non disease causing	Benign	No disruption of genes or any other evidence that suports the relatioship between the alteration and the phenotype
Translocation	t(3;14)(q26.33;q12)	DGRC0012	yes	David et al. 2015	Hemolytic anemia, Erythroblastosis fetalis, Jaundice, Hyperbilirubinemia, Hemolytic crisis,Hepatosplenomegaly, Splenectomy, Decreased Hemoglobin, Decreased MCV, Neurological dysfunction, Neonatal hypotonia, Developmental delay, Intellectual disability, absent Speech, Seizures, epilepsy, Encephalopathy, Ataxia, Myopathy, Muscular dystrophy, Weakness, never walked, Spastic muscular tone, Nuchal and…	Hg19	hESC	HP:0001878,HP:0012132,HP:0000952,HP:0002904,HP:0001878,HP:0001433,HP:0001903,HP:0025066,HP:0000707,HP:0001319,HP:0001263,HP:0001249,HP:0001344,HP:0001250,HP:0001298,HP:0001251,HP:0003198,HP:0003560,HP:0001324,HP:0002540,HP:0001257,HP:0001252,HP:0002015,HP:0000666,HP:0002719	Translocation	3	14	180,278,286-180,278,294	32,248,943-32,248,944	_	_	TADs (brTAD)	_	_	_	Likely pathogenic	PGK1 mutation is the primary genetic alteration underlying the reported phenotype as the translocation per se only results in a subclinical phenotype	VUS	Disrupts an AR associated gene, but there is a partial overlap between the AR phenotype and the case phenotype. Not fitting neeither Likely pathogenic or likely benign
Insertion	ins(22;9)(q11.23;q34.11)	DGRC0013	yes	David et al. 2020	motor developmental delay	Hg38	hESC	HP:0011343,HP:0008947,HP:0002761,HP:0001702,HP:0002788,HP:0008689,HP:0001741	Insertion	9	22	129,424,605-129,444,016	23,510,309-23,510,596	_	_	TADs (brTAD)	_	_	_	Benign	Only affects a lincRNA. No gene located on the disrupted TADs with phenotypic overlap.	Benign	No disruption of genes or any other evidence that suports the relatioship between the alteration and the phenotype
Inversion	inv(13)(q12.3q21.1)	DGRC0013	yes	David et al. 2020	motor developmental delay	Hg38	hESC	HP:0011343,HP:0008947,HP:0002761,HP:0001702,HP:0002788,HP:0008689,HP:0001741	Inversion	_	_	_	_	13	28,489,792-74,831,813	TADs (brTAD)	_	_	_	Likely pathogenic	Disease plausible by the disruption of FLT1	Likely pathogenic	Disease plausible: disruption of LoF gene FLT1 with knockout mouse models with overlaping phenotype with the case
Deletion	del(8)(q24.21)	DGRC0016	yes	David et al. 2020	KBG syndrome	Hg38	hESC	HP:0001263,HP:0002162,HP:0000311,HP:0000411,HP:0000316,HP:0008897,HP:0000954,HP:0040019,HP:0001627	Deletion	_	_	_	_	8	129,061,233-129,897,281	TADs (brTAD)	All	mutual overlap	0.7	Benign	Not phenotype associated	VUS	No score: VUS
Deletion	del(3)(p24.1)	DGRC0016	yes	David et al. 2020	KBG syndrome	Hg38	hESC	HP:0001263,HP:0002162,HP:0000311,HP:0000411,HP:0000316,HP:0008897,HP:0000954,HP:0040019,HP:0001627	Deletion	_	_	_	_	3	27,354,680-27,408,191	TADs (brTAD)	All	mutual overlap	0.7	Benign	Do not affect any gene	Likely pathogenic	it includes other exons in addition to the last exon. Nonsense mediated decay is expected to occur. score: 0.9
Translocation	t(16;17)(q24.3;q21.31)	DGRC0016	yes	David et al. 2020	KBG syndrome	Hg38	hESC	HP:0001263,HP:0002162,HP:0000311,HP:0000411,HP:0000316,HP:0008897,HP:0000954,HP:0040019,HP:0001627	Translocation	16	17	89,401,716-89,401,717	46,781,999-46,784,034	_	_	TADs (brTAD)	_	_	_	Pathogenic	Disruption of ANKRD11 resulted in KBG syndrome	Pathogenic	Variant affecting or encompassing genes associated with dominant developmental disorders at OMIM database
Translocation	t(2;19)(p13.3;q13.11)	DGRC0019	yes	David et al. 2020	Clinically healthy	Hg38	hESC	_	Translocation	2	19	70,941,503-70,941,506	32,878,513-32,878,514	_	_	TADs (brTAD)	_	_	_	Benign	Disruption of ATP6V1B1 and the 3′ UTR of CEP89 are not responsable by disease	Benign	No disruption of genes and since its a prenatal case, no acertions can be made between phenotypes
Duplication	dup(2)(q14.3q21.1)	DGRC0021	no	_	Large earlobe ; Large for gestational ageor fetal macrosomia; Macrocephaly , Abnormality of the face (Rude face, Tubular nose ), Horizontal or Straight eyebrow, Underdeveloped nasal alae , Retrognathia mild; Neonatal hypotonia; Global developmental delay; Aggressive behavior	Hg38	hESC	HP:0009748, HP:0001520, HP:0000256, HP:0000271, HP:0011228, HP:0000430, HP:0000278, HP:0001319, HP:0000718, HP:0001263	Duplication	_	_	_	_	2	125,921,039-129,115,137	TADs (brTAD)	All	mutual overlap	0.7	Benign	_	VUS	No score: VUS
Insertion	ins(17;17)(q21.31;q24.2)	DGRC0023	no	_	Absent left pulmonary artery, Atrial septal defect; Hearing impairment; Fetal pyelectasis; Autistic behavior, Absent speech, Enlarged ventricles or ventriculomegaly, Moderate global developmental delay, Enlarged sylvian cistern, Brain stem asymmetry or abnormality of brainstem morphology ; Unilateral lung agenesis, Bronchial atresia	Hg38	hESC	HP:0004960, HP:0001631, HP:0000365, HP:0010945, HP:0000729, HP:0001344, HP:0002119, HP:0011343, HP:0100952, HP:0002363, HP:0030707, HP:0030715	Insertion	17	17	67978623-67991500	46269819-46272362	_	_	TADs (brTAD)	_	_	_	Benign	_	Likely pathogenic	Disrupts a HI gene
Insertion	ins(1;3)(p12;p11.1)	DGRC0025	yes	David et al. 2020	Delay in expressive language skills, patent foramen ovale	Hg38	hESC	HP:0004415,HP:0001655,HP:0001076,HP:0000664,HP:0000750,HP:0002474	Insertion	3	1	89,459,946-89,460,378	119,252,479-119,255,488	_	_	TADs (brTAD)	_	_	_	Benign	_	Likely pathogenic	Disupts a HI gene with no related phenotype
Translocation	t(12;17)(q23.1;q21.33)	DGRC0025	yes	David et al. 2020	Delay in expressive language skills, patent foramen ovale	Hg38	hESC	HP:0004415,HP:0001655,HP:0001076,HP:0000664,HP:0000750,HP:0002474	Translocation	12	17	99,637,772-99,637,781	51565697	_	_	TADs (brTAD)	_	_	_	Pathogenic	Disruption of ANKS1B is responsable by the phenotype	Likely pathogenic	Likely pathogenic: disruption of LoF gene ANKS1B . On the other hand this gene is highly expressed on nervous system tissues, which is concordant with the case's phenotype
Duplication	dup(1)(p36.22)	DGRC0030	yes	David et al. 2020	Skraban_Deardorff syndrome	Hg38	hESC	HP:0011344,HP:0000750,HP:0001344,HP:0002136, HP:0001290,HP:0011968,HP:0001250,HP:0012443,HP:0000708,HP:0000729,HP:0040082,HP:0040196,HP:0000280,HP:0430028,HP:0005280,HP:0000463,HP:0000453,HP:0000154,HP:0010800,HP:0010804,HP:0000215,HP:0000687,HP:0008897,HP:0000486,HP:0030680,HP:0001629,HP:0001636,HP:0012020,HP:0000032,HP:0001741,HP:0000034,HP:0001537,HP:0002558,HP:0002943,HP:0001776	Duplication	_	_	_	_	1	10,478,274-10,524,390	TADs (brTAD)	All	mutual overlap	0.7	Benign	_	Benign	Overlap with a bening duplication: score _1
Translocation	t(1;3) (q24.11;p25.3)	DGRC0030	yes	David et al. 2020	Skraban_Deardorff syndrome	Hg38	hESC	HP:0011344,HP:0000750,HP:0001344,HP:0002136, HP:0001290,HP:0011968,HP:0001250,HP:0012443,HP:0000708,HP:0000729,HP:0040082,HP:0040196,HP:0000280,HP:0430028,HP:0005280,HP:0000463,HP:0000453,HP:0000154,HP:0010800,HP:0010804,HP:0000215,HP:0000687,HP:0008897,HP:0000486,HP:0030680,HP:0001629,HP:0001636,HP:0012020,HP:0000032,HP:0001741,HP:0000034,HP:0001537,HP:0002558,HP:0002943,HP:0001776	Translocation	1	3	224,398,161-224,398,171	10670893	_	_	TADs (brTAD)	_	_	_	Pathogenic	Disruption of WDR26 is responsable by the phenotype	Pathogenic	Disruption of WDR26, resulting in LoF of na AD phenotype; overlap between the associated phenotype and case phenotype
Translocation	t(11;18)(q23.3;q11.2)	F4390	yes	David et al. 2018	Hypotonia, motor developmental delay, micropthalmic eyes, Peters anomaly, inferonasal subluxation of the lens	Hg38	LCL	HP:0001319, HP:0001270, HP:0007633, HP:0000659, HP:0008494	Translocation	11	18	120227159	22640751	_	_	TADs (brTAD)	_	_	_	Pathogenic	Disruption of OAF and position effect over NECTIN1	Likely pathogenic	By the disruption of the Hi gene OAF, and some ovverlap with the phenotype associated to NECTIN1
Translocation	t(1;7)(q41;p21)	F794	yes	David et al. 2003	Peters anomaly, secondary glaucoma	Hg19	hESC	HP:0000659, HP:0000659	Translocation	1	7	218958615	18708329	_	_	TADs (brTAD)	_	_	_	Pathogenic	Disruption HDAC9 and position effect over TGFβ2	Likely pathogenic	Disruption of LoF gene HDAC9; position effect over TGFB2

## Sheet: Redin 2017 SVs
Redin et al. 2017 Svs analysed by SVInterpreter.
The original classification corresponds to the classification done without the use of the SVInterpreter tool.
						Input Parameters														Conclusions
Type of alteration	Variant	Family	Published?	Ref	Phenotype	Reference Human Genome (version)	Cell line Hi_C data to use as reference	Phenotypic description using HPO (optional)	Type of structural variant	Chromosome A/Donor chromosome	Chromosome B/Recipient Chromosome	Breakpoint A/inserted region	Breakpoint B/Recipient region	Chromosome	Start-end	Analysis based on	Databases to used on the overlap search	Type of overlap search	Overlap Cutoff	Original classification	Conclusion of the manual interpretation of the case	Zepeda_Mendoza et al., 2017 Identified clandidate genes (top scored, followed by their TAD reference)	SVInterpreter based classification	Conclusion of the interpretation based on the output tables.
Inversion	inv(2)(p11q13)dn	DGAP001	yes	Redin et al. 2017	Aqueductal stenosis (hydrocephalus, absent septum pellucidum, dysgenesis of posterior corpus callosum, dolichocephaly, fibrotic but not entirely closed anterior fontanelle at 19 months), partial complex seizures, facial dysmorphism: high and prominent forehead	Hg19	LCL	HP:0002410, HP:0000238, HP:0001331, HP:0006989, HP:0000268, HP:0004474, HP:0002384, HP:0001999, HP:0011220, HP:0000348	Inversion	_	_	_	_	2	87,356,822-112,594,577	TADs (brTAD)	_	_	_	VUS	Unknown phenotypic driver; Classified as VUS	_	Likely pathogenic	Disruption of ANAPC1 LoF gene
Translocation	t(3;17)(p14.3;q24.3)dn	DGAP003	yes	Redin et al. 2017	Delayed dentition, gingival hyperplasia, hirsutism, large facial bones and mandibles, large ears, a markedly enlarged nose with short columella nasi and saddle deformity, depressed nasal bridge, hypertelorism with bilateral convergent strabismus, epicanthal folds, protruding upper lip, hypertrophic papillae on the posterior of the tongue, bilateral spade_like fingers, skin thickening on the legs,…	Hg19	LCL	HP:0000680, HP:0000212, HP:0001007, HP:0005465, HP:0000303, HP:0000400, HP:0000448, HP:0002000, HP:0011120, HP:0005280, HP:0000316, HP:0000565, HP:0000286, HP:0011341, HP:0000157, HP:0001072	Translocation	3	17	54,949,512-54,949,519	68,247,915-68,247,919	_	_	TADs (brTAD)	_	_	_	Likely pathogenic	CACNA2D3 truncated at breakpoint, Likelly pathogenic	_	Likely pathogenic	Likely pathogenic, by the disruption of CACNA2D3 and potential position efect over WNT5A
Translocation	t(7;8)(p12.3;p11.2)dn	DGAP011	yes	Redin et al. 2017	Kallmann syndrome (atrophic testes, azoospermia, cleft lip and palate)	Hg19	LCL	HP:0000029, HP:0000027, HP:0000202	Translocation	7	8	47,368,687-47,368,688	38,292,459-38,292,460	_	_	TADs (brTAD)	_	_	_	Pathogenic	FGFR1 truncated at breakpoint, classified as pathogenic	FGFR1 (brTAD)	Pathogenic	Pathogenic, by the disruption of FGFR1, and Lof and AD associated gene
Translocation	t(11;19)(p11.2;p13.3)dn	DGAP012	yes	Redin et al. 2017	Developmental delay, digitalized thumbs, brachycephaly, small down turned mouth, mild midface hypoplasia, bilateral extra skin fold medially under lower lid, supraventricular tachycardia, retinal dysplasia, poor vision, hypotonia, intellectual disability, microcephaly, small hands and feet, hand flapping, short lingual frenulum, feeding problems	Hg19	LCL	HP:0001263, HP:0009943, HP:0000248, HP:0002714, HP:0011800, HP:0040151, HP:0004755, HP:0007973, HP:0000505, HP:0001252, HP:0001249, HP:0000252, HP:0003086, HP:0100023, HP:0000200, HP:0011968	Translocation	11	19	45,965,064-45,965,069	8,030,126-8,030,133	_	_	TADs (brTAD)	_	_	_	Pathogenic	PHF21A truncated at breakpoint, classified as pathogenic	PHF21A (brTAD); SLC35C1 (TAD-1)	Pathogenic	Pathogenic, by the disruption of PHF21A and/or ELAVL1. Potential position effect on PEX16
Translocation	t(X;10)(p11.2;q24.3)	DGAP017	yes	Redin et al. 2017	Loose skin, scoliosis, small thorax, hypoplastic labia, right clinodactyly and camptodactyly, thenar hypoplasia, scaphoid abdomen, diaphragmatic hernia, pulmonary hypoplasia, bicornuate uterus, absent right olfactory lobe	Hg19	LCL	HP:0000973, HP:0002650, HP:0005257, HP:0000066, HP:0030084, HP:0012385, HP:0001245, HP:0004298, HP:0000776, HP:0002089, HP:0000813, HP:0001341	Translocation	X	10	107,711,581-107,714,387	51,703,306-51,707,847	_	_	TADs (brTAD)	_	_	_	VUS	Unknown, classified as VUS	Unknown	VUS	Disrupts COL4A5 an LoF gene associated to a XLD phenotype but with almost no overlap between the case and the described phenotype
Insertion	ins(3;2)(q23;p22p32)dn	DGAP018	yes	Redin et al. 2017	Bilateral osseocutaneous syndactyly 3rd, 4th and 5th fingers, hypotonia, macrocephaly, forehead and occipital prominence, left inner thigh hemangioma, major developmental delay	Hg19	LCL	HP:0010710, HP:0001252, HP:0000256, HP:0011220, HP:0000269, HP:0001028, HP:0011344	Insertion	2	3	45,295,834-69,829,278	147714494	_	_	TADs (brTAD)	_	_	_	Likely pathogenic	Duplication of NRXN1, potential contribution of BCL11A, classified as potentially pathogenic	_	Likely pathogenic	Duplication of NRXN1 and potential contribution of BCL11A
Translocation	t(7;12)(q21.13;q24)dn	DGAP032	yes	Redin et al. 2017	Kallmann syndrome (hypogonadotropic hypogonadism, and anosmia), skeletal anomalies, intellectual disability	Hg19	LCL	HP:0000044, HP:0000458, HP:0000924, HP:0001249	Translocation	7	12	88,352,066-88,352,067	97,860,653-97,860,651	_	_	TADs (brTAD)	_	_	_	VUS	Unknown, classified as VUS	_	Benign	No evidence to suport the relatioship between the transloation and the phenotype; no disruption of genes
Translocation	t(7;9)(q21;p23)dn	DGAP055	yes	Redin et al. 2017	Short stature, developmental delay, expressive language delay, microcephaly, low muscle tone, low IGF_1 level, asthma.	Hg19	LCL	HP:0004322, HP:0001263, HP:0002474, HP:0000252, HP:0001252, HP:0002099	Translocation	7	9	92,434,321-92,434,331	10,964,656-10,964,661	_	_	TADs (brTAD)	_	_	_	Likely pathogenic	CDK6 truncated at breakpoint, classified as potentially pathogenic	CDK6 (brTAD); PEX1 (interTD)	Likely pathogenic	The LoF of CDK6 is enough to explain the phenotype
Translocation	t(4;14)(p15.32;q32.1)dn	DGAP069	yes	Redin et al. 2017	Developmental delay, esotropia, nystagmus, short stature, attention deficit with hyperactivity disorder, cryptorchidism, inguinal hernia, plagiocephaly	Hg19	LCL	HP:0001263, HP:0000565, HP:0000639, HP:0004322, HP:0007018, HP:0000028, HP:0000023, HP:0001357	Translocation	4	14	13146929	91,866,906-91,866,913	_	_	TADs (brTAD)	_	_	_	VUS	Unknown, classified as VUS	_	Pathogenic	Disruption of CCDC88C; partial overlap of the phenotype (partial neuronal phenotype overlap)
Translocation	t(4;15)(q31.3;q15)	DGAP091	yes	Redin et al. 2017	Cleft lip, double aortic arch, asthma, low muscle tone, "round window on inner ear ossified" leading to some hearing loss (repaired). Child shares similar phenotype and inherited the translocation	Hg19	LCL	HP:0000204, HP:0011590, HP:0002099, HP:0001252, HP:0000359, HP:0000410	Translocation	4	15	144,634,414-144,634,535	33,273,614-33,273,934	_	_	TADs (brTAD)	_	_	_	VUS	Unknown, classified as VUS	_	VUS	Besides the classification, the lincRNA disrupted on chromosome 4 has expression on aorta; FMN1 disrupted at chr15 is associated to a complex phenotype that includes hearing loss
Translocation	t(X;19)(p22.1;p13.3)dn	DGAP093	yes	Redin et al. 2017	Developmental delay, decreased visual acuity, microphthalmia, possible seizure disorder	Hg19	LCL	HP:0001263, HP:0007663, HP:0000568, HP:0001250	Translocation	X	19	18456503	6,384,980-6,384,984	_	_	TADs (brTAD)	_	_	_	Pathogenic	CDKL5 truncated at breakpoint, classified as pathogenic	CDKL5, RS1 (brTAD)	Pathogenic	The variant disrupts CDKL5, causing LoF; the associated phenotype expains the developtmental delay and seizures; The desregulation of RS1 may explain the eye phenotype verified on the case
Translocation	t(X;9)(p22.2;p13)dn	DGAP097	yes	Redin et al. 2017	Developmental delay, infantile spasms, hypotonia, intellectual disability, behavioral problems, facial dysmorphism, myopia, patchy skin hypopigmentation	Hg19	LCL	HP:0001263, HP:0012469, HP:0001252, HP:0001249, HP:0000708, HP:0001999, HP:0000545, HP:0001070, HP:0001010	Translocation	X	9	16848016	33,697,171-33,697,179	_	_	TADs (brTAD)	_	_	_	VUS	Unknown, classified as VUS	_	Likely pathogenic	The disrupted gene TXLNG has been associated with Neurodevelopmental disorders ans symdromic X-linked intelectual disability on RGD database, which partially overlaps the phenotype observed on the case
Inversion	inv(3)(p13q21)dn	DGAP099	yes	Redin et al. 2017	Infantile autism, pervasive developmental delay	Hg19	LCL	HP:0000729, HP:0001263	Inversion	_	_	_	_	3	80,706,874-114,735,959	TADs (brTAD)	_	_	_	Pathogenic	ZBTB20 truncated at breakpoint, classified as pathogenic	ZBTB20, GBE1 (brTAD)	Pathogenic	Disrupts the ZBTB20 gene associated to a AD phenotype, partially overlapping our case's phenotype.
Translocation	t(X;5)(p11.23;q35)dn	DGAP100	yes	Redin et al. 2017	Intellectual disability, no speech, not ambulatory, cleft palate, hearing impaired, bilateral optic nerve hypoplasia, severe myopia, severe psychomotor delays, mild ventriculomegaly, failure to thrive (placement of gastrostomy_tube at 5 months), hypoglycemia, mild pectus excavatum, grey teeth with caries	Hg19	LCL	HP:0001249,HP:0001344,HP:0002540,HP:0000175,HP:0000365,HP:0000609,HP:0011003,HP:0001263,HP:0002119,HP:0001508,HP:0011471,HP:0001943,HP:0000767,HP:0000164,HP:0000670	Translocation	X	5	44,759,733-44,759,735	176,906,708-176,906,713	_	_	TADs (brTAD)	_	_	_	Pathogenic	KDM6A truncated at breakpoint, classified as pathogenic	KDM6A, NS1 (brTAD)	Pathogenic	Disrupts the KDM6A gene associated to a XLD phenotype, overlapping our case's phenotype. Potential position effect over NS1
Translocation	t(1;5)(p35.3;q31.3)dn	DGAP105	yes	Redin et al. 2017	Severe intellectual disability, no speech, mild dysmorphic features, clinodactyly, mild hirsutism	Hg19	LCL	HP:0010864, HP:0001244, HP:0001999, HP:0030084, HP:0001007	Translocation	1	5	27,926,584-27,926,596	138,665,751-138,665,757	_	_	TADs (brTAD)	_	_	_	Pathogenic	AHDC1 truncated at breakpoint, and potetial contribution of MATR3, classified as pathogenic	AHDC1, SIL1 (brTAD); PURA (TAD+2); ARID1A (TAD-2)	Pathogenic	AHDC1 truncated at breakpoint, and potetial contribution of MATR3, classified as pathogenic. There is no phenotipic overlap for the hirsutism and clinodactily verified on the case.
Translocation	t(Y;3)(p11.2;p12.3)dn	DGAP107	yes	Redin et al. 2017	Visual defects, limb defects, urinary tract abnormalities, learning disabilities, genital anomalies, neurological and behavioral defects	Hg19	LCL	HP:0000504, HP:0040064, HP:0000079, HP:0001328, HP:0000078, HP:0000707, HP:0000708	Translocation	Y	3	4,892,525-4,892,527	77,220,640-77,220,642	_	_	TADs (brTAD)	_	_	_	Likely pathogenic	ROBO2 truncated at breakpoint, classified as potentially pathogenic	ROBO2 (brTAD); SRY (TAD-3)	Pathogenic	ROBO2 disrupted by the chr3 breakpoint, explains the urinary tract and genital phenotype. This gene has also expression on brain, and the animal models are associated to neurological phenotype. Next to the chry breakpoint, the gene PCDH11Y has his genehancer cluster of interactions disrupted, and is associated with the development of the nervous system. Some sort of position efect must be acting …
Inversion	inv(X)(q26q28)dn	DGAP108	yes	Redin et al. 2017	Prader_Willi_Like phenotype: neonatal hypotonia, poor sucking, low neonatal weight. Infantile obesity, behavioral disorders, hyperpigmentation of neck and other flexion creases, facial dysmorphism, mild scoliosis, large pigmented nevus right side of abdomen, wide feet, short toes, hypoplastic 5th toenails, disruption of left transverse proximal palmar flexion crease. X_ray of skull revealed reduc…	Hg19	LCL	HP:0001319, HP:0002033, HP:0001513, HP:0000708, HP:0000953, HP:0001999, HP:0002650, HP:0005600, HP:0001833, HP:0001831, HP:0001800, HP:0002516, HP:0005616	inversion	_	_	_	_	X	141,915,776-154,066,467	TADs (brTAD)	_	_	_	VUS	Unknown, classified as VUS	_	Likely pathogenic	Disruption of the gene F8 associated with na recessive phenotype. No overlap between the F8 phenotype and the case's phenotye. Possible misregulation of the genes DKC1 and IKBKG (by disruption of GeneHancer clustered interactions). The index phenotype shows a partial overlap with the gene_associated phenotypes, but with less severaty.
Translocation	t(16;20)(q11.2;q13.2)dn	DGAP111	yes	Redin et al. 2017	Congenital heart disease (1 atrial septal defect, 7 small ventricular septal defects), eye anomaly (Duane syndrome), poor growth, developmental delay, chronic constipation, left undescended testes, scoliosis, from age 2_4 years wears braces in shoes for ankle and foot support, asthma.	Hg19	LCL	HP:0030680, HP:0001631, HP:0001629, HP:0009921, HP:0001510, HP:0001263, HP:0012450, HP:0000028, HP:0002650, HP:0008994, HP:0002099	Translocation	16	20	46,403,287-46,403,291	53,969,636-53,969,640	_	_	TADs (brTAD)	_	_	_	VUS	Unknown, classified as VUS	ORC6 (brTAD)	VUS	Some position effect over MYLK3 gene may explain the cardiac phenotype presented on the case: The gene presents the top two tissoes expressed on heart, and the animal models show heart abnormalities. Also the gene ORC6 can further explain the phenotype: the gene is associated with an AR disorder with some overlap. No evidence of position effect was found for either genes.
Translocation	t(1;3)(q32.1;q13.2)dn	DGAP113	yes	Redin et al. 2017	Bilateral congenital cataracts, mild developmental delay, cranial MRI: prominent extra_axial spaces of uncertain significance, macrocephaly (head circumference >95th percentile).	Hg19	LCL	HP:0000519, HP:0011342, HP:0012704, HP:0000256	Translocation	1	3	198,076,137-198,076,141	110,275,764-110,275,769	_	_	TADs (brTAD)	_	_	_	VUS	Unknown, classified as VUS	ASPM (TAD-1)	Benign	No evidence to suport the relatioship between the transloation and the phenotype; no disruption of genes
Translocation	t(6;11)(q23;q21)or(q25;q21)dn	DGAP120	yes	Redin et al. 2017	Craniofacial defects: lambdoid suture synostosis with resultant plagiocephaly, high_arched palate, triangular facies. History of torticollis. Learning disabilities and attention deficit disorder, behavioral disorders. Mild conductive hearing loss, intermittent exotropia.	Hg19	LCL	HP:0011821, HP:0004443, HP:0001357, HP:0000218, HP:0000325, HP:0000473, HP:0001328, HP:0007018, HP:0000708, HP:0008598, HP:0000577	Translocation	6	11	146,998,514-146,998,534	97,119,538-98,571,927	_	_	TADs (brTAD)	_	_	_	VUS	Unknown, classified as VUS	_	Benign	No evidence to suport the relatioship between the transloation and the phenotype; no disruption of genes
Translocation	t(5;13)(q15;q32)dn	DGAP121	yes	Redin et al. 2017	Feeding problems at birth, malformed left ear lobe, epicanthal folds, learning problems, mild hypotonia, mild resolved scoliosis.	Hg19	LCL	HP:0011968, HP:0000363, HP:0000286, HP:0001252, HP:0002650	Translocation	5	13	92743251	99,468,197-99,468,200	_	_	TADs (brTAD)	_	_	_	VUS	Unknown, classified as VUS	_	VUS	The disrupted gene is only associated with na eye phenotype, not verified on the case.
Translocation	t(7;19)(q32;q13.1)dn	DGAP125	yes	Redin et al. 2017	Neuromuscular hypotonia, developmental delay, no speech, autistic features, joint laxity, difficulties with digestion, dysmorphic, previous MRI of brain reported to reveal a somewhat underdeveloped frontal lobe (delayed myelination), previous EEG reported to demonstrate slow brain activity, gastroesophageal incoordination, hearing is normal with tubes, prominent forehead, epicanthal folds	Hg19	LCL	HP:0003808, HP:0001263, HP:0001344, HP:0000729, HP:0001388, HP:0011024, HP:0001999, HP:0007333, HP:0012448, HP:0011203, HP:0002571, HP:0000598, HP:0011220, HP:0000286	Translocation	7	19	128,114,023-128,114,028	29,247,464-32,861,768	_	_	TADs (brTAD)	_	_	_	Pathogenic	The deletion on chromosome 19 is considered Pathogenic	_	Pathogenic	The chr19 deletion has overlap with likely pathogenic variants and with a developmental delay case.
Translocation	t(5;10)(p13.3;q21.1)dn	DGAP126	yes	Redin et al. 2017	Significant developmental delay with regression, autism spectrum disorder, receptive and expressive language delay, fine and gross motor delay, No dysmorphic features, disruptive behavior disorder, enuresis, dysthymia, sleep disturbance, self_injurious behavior	Hg19	LCL	HP:0001263, HP:0002376, HP:0000729, HP:0010863, HP:0002474, HP:0010862, HP:0002194, HP:0000708, HP:0000805, HP:0000716, HP:0100716	Translocation	5	10	29,658,426-29,658,440	67,539,990-67,539,995	_	_	TADs (brTAD)	_	_	_	VUS	Unknown, classified as VUS	Unknown	Benign	No evidence to suport the relatioship between the transloation and the phenotype; no disruption of genes
Translocation	t(1;5)(p31;q33)dn	DGAP131	yes	Redin et al. 2017	Developmental delay, cerebral palsy, and seizure disorder. Communication delay, problem with social interactions, events that suggest recurrent myoclonus that occur upon awakening or with movement or stimulus, hypotonia, some toe walking. Abnormal MRI (increased white matter signal), abnormal EEG (high amplitude activity in drowsiness and sleep with a paroxysmal appearance), normal EEG, normal EM…	Hg19	LCL	HP:0001263, HP:0100021, HP:0001250, HP:0000735, HP:0001336, HP:0001252, HP:0040083, HP:0002500, HP:0002353, HP:0001999, HP:0000286, HP:0010747, HP:0005280, HP:0000322	Translocation	1	5	86157131	88,829,562-88,829,564	_	_	TADs (brTAD)	_	_	_	VUS	Unknown, classified as VUS	MEF2C (brTAD)	Likely pathogenic	Some position effect on the MEF2C gene, which has an overlapping phenotype. There is also a publication, identified through the link to the pubmed of a case with an interstitial deletion that presents a less severe phenotype than the one described in OMIM, that overlaps with the case
Translocation	t(5;7)(q12.2;q21.2)mat	DGAP132	yes	Redin et al. 2017	Developmental delay, learning disabilities, mild malar hypoplasia, outer canthal distance at 97th percentile, inner canthal distance at 80th percentile, otherwise no dysmorphic features. Mother shares learning disabilities with subject (special education, difficulty with reading and writing). The translocation occured de novo in the mother.	Hg19	LCL	HP:0001263, HP:0001328, HP:0000272, HP:0000506	Translocation	5	7	69973529	94979568	_	_	TADs (brTAD)	_	_	_	VUS	Unknown, classified as VUS	_	Benign	No evidence to suport the relationship between the transloation and the phenotype; no disruption of genes
Translocation	t(Y;16)(q11.23;p11.2)	DGAP134	yes	Redin et al. 2017	Postnatal feeding problems (poor suck), postnatally acquired short stature (bone age at 6 yrs 7 mos equal to that of 4 yrs 6 mos), facial asymmetry (right side of chin more prominent), pigment abnormality (flat nori), craniofacial defects, small to moderate secundum atrial septal defect, constipation, enuresis, high red blood cell count, clinodactyly 4th and 5th fingers, short digits, broad taper…	Hg19	LCL	HP:0011968, HP:0002033, HP:0004322, HP:0002750, HP:0000324, HP:0011821, HP:0001684, HP:0002019, HP:0000805, HP:0001898, HP:0004209, HP:0006165, HP:0001182, HP:0001263, HP:0010863, HP:0002474, HP:0001328, HP:0007018, HP:0100033	Translocation	Y	16	23,466,164-23,466,166	30645050	_	_	TADs (brTAD)	_	_	_	Likely pathogenic	Misregulation of SRCAP due to TAD disruption, classified as potentially pathogenic	SRCAP (brTAD)	Likely pathogenic	Misregulation of SRCAP due to TAD disruption, classified as potentially pathogenic; overlap between the phenotypes
Translocation	t(1;6)(q23;q13)dn	DGAP138	yes	Redin et al. 2017	intellectual disability, unusual fat distribution around trunk (fed by gastrostomy_tube), seizure disorder, movement disorder (random, writhing type movements) not diagnosed, wheelchair_bound, Pierre_Robin sequence (mild micrognathia and cleft of the soft palate), microcephalic, otherwise non_dysmorphic, low growth hormone level and high cortisone level, pseudogynecomastia. Patient at 12 years ol…	Hg19	LCL	HP:0001249, HP:0007552, HP:0011471, HP:0001250, HP:0100022, HP:0002540, HP:0000201, HP:0000347, HP:0000185, HP:0000252, HP:0000824, HP:0000771, HP:0001735	Translocation	1	6	193491602	100159181	_	_	TADs (brTAD)	_	_	_	VUS	Unknown, classified as VUS	GRIK2 (TAD+1)	Benign	No evidence to suport the relatioship between the transloation and the phenotype; no disruption of genes
Translocation	t(2;22)(q23;q13)dn	DGAP142	yes	Redin et al. 2017	Mild developmental delay (combined language and motor delay), pervasive developmental disorder (non_verbal learning disability), encopresis, history of seizures.	Hg19	LCL	HP:0011342, HP:0000750, HP:0001270, HP:0000729, HP:0040183, HP:0001250	Translocation	2	22	149034431	45,671,558-45,671,560	_	_	TADs (brTAD)	_	_	_	Pathogenic	MBD5 truncated at breakpoint, classified as pathogenic	MBD5, ORC4 (brTAD)	Pathogenic	Pathogenic, by disruption MBD5; partial overlap of the phenotype
Translocation	t(X;11)(p11.2;q23.3)dn	DGAP148	yes	Redin et al. 2017	Mild developmental delay (verbal IQ: 95, performance IQ: 93, global IQ: 93), immature, slow in responding, spatial coordination difficult, not well lateralized (left/right), difficulty with puzzles, difficulty with mental images, behavioral issues, bedtime ritual prior to going to sleep	Hg19	LCL	HP:0011342, HP:0010794, HP:0000708	Translocation	X	11	39741845	126,910,400-126,910,404	_	_	TADs (brTAD)	_	_	_	VUS	Unknown, classified as VUS	_	VUS	Affects a lincRNA
Translocation	t(2;8)(q33.1;q24.3)dn	DGAP151	yes	Redin et al. 2017	Feeding problems as infant, unilateral cleft lip and palate, nasolacrimal duct obstruction.	Hg19	LCL	HP:0008872, HP:0000202, HP:0000579	Translocation	2	8	203,082,134-203,082,143	143062504	_	_	TADs (brTAD)	_	_	_	VUS	Unknown, classified as VUS	_	Pathogenic	By the disruption of SUMO1
Translocation	t(9;19)(q22.3;q13.1)dn	DGAP152	yes	Redin et al. 2017	Obesity, erythematous pustular lesions, developmental delay, behavioral issues, dysmorphic features, attention deficit disorder	Hg19	LCL	HP:0001513, HP:0030350, HP:0200039, HP:0000988, HP:0001263, HP:0000708, HP:0001999, HP:0007018	Translocation	9	19	98,807,488-98,807,491	38,962,777-38,962,784	_	_	TADs (brTAD)	_	_	_	VUS	Unknown, classified as VUS	_	Pathogenic	Disruption RYR1 gene associated to AD; Partial overlap of the phenotype
Translocation	t(X;17)(p11.23;p11.2)dn	DGAP153	yes	Redin et al. 2017	Dysmorphic features (including mild synophrys, flat philtrum, thin upper lip), mild developmental delay (sat at 1 year, walked at 2 years, delayed speech), behavior problems (including temper tantrums, self_biting, sleep disturbance and agitation).	Hg19	LCL	HP:0001999, HP:0000664, HP:0000319, HP:0000219, HP:0001263, HP:0000750, HP:0000708, HP:0012169, HP:0002360, HP:0000713	Translocation	X	17	44,372,164-44,372,172	20,682,684-20,682,691	_	_	TADs (brTAD)	_	_	_	VUS	Unknown, classified as VUS	Unknown	Likely pathogenic	Misreglation of KDM6A; Disruption of the genehancer cluster of interactions of the gene KDM6A that is associated with the XLD phenotype, and with phenotypic overlap
Translocation	t(9;11)(q34;p11.2)dn	DGAP155	yes	Redin et al. 2017	Reactive airway disease, pulmonary valve stenosis and a small atrial septal defect, constipation, occasional aspiration, severe global developmental delay, speech delay, aggressive behaviors including biting, tantrums, some behaviors consistent with pervasive development disorder such as repetitive tipping of objects and spinning of objects, mild coarse facial features, thickened and dry facial s…	Hg19	LCL	HP:0002099, HP:0001642, HP:0001631, HP:0002019, HP:0002835, HP:0011344, HP:0000750, HP:0000718, HP:0000712, HP:0000729, HP:0000280, HP:0001072, HP:0000958	Translocation	9	11	140,661,623-140,661,654	46,619,320-46,619,326	_	_	TADs (brTAD)	_	_	_	Pathogenic	EHMT1 truncated at breakpoint, classified as pathogenic	EHMT1 (brTAD)	Pathogenic	By the disruption of EHMT1; the gene_associated phenotype does not explain the pulmunary phenotype
Translocation	t(3;10)(p26.3;q26.3)dn	DGAP157	yes	Redin et al. 2017	Global developmental delay including speech delay, bilateral inguinal hernia, spina bifida occulta, mild dysmorphic features.	Hg19	LCL	HP:0001263, HP:0000750, HP:0000023, HP:0003298, HP:0001999	Translocation	3	10	71,072,118-71,072,125	62,133,175-62,133,183	_	_	TADs (brTAD)	_	_	_	Pathogenic	FOXP1 truncated at breakpoint, classified as pathogenic	FOXP1 (brTAD)	Pathogenic	Pathogenic, by the disruption FOXP1
Translocation	t(2;11)(p25.1;p15.1)dn	DGAP162	yes	Redin et al. 2017	Severe developmental delay, occasional self_injurious behavior, seizures, partial agenesis of the corpus callosum and delayed myelination per MRI, biparietal disturbance/epileptic discharge in sleep by EEG.	Hg19	LCL	HP:0011344, HP:0100716, HP:0001250, HP:0001338, HP:0012448, HP:0011182	Translocation	2	11	8247757	15,825,269-15,825,273	_	_	TADs (brTAD)	_	_	_	VUS	Unknown, classified as VUS	_	VUS	Disrupts two lincRNAs with top brain expression; The Linc00299 was also identified as potentializing neurodevelopmental disorders (using the NCBI search: https://pubmed.ncbi.nlm.nih.gov/24625750/)which make them likelly to be associated to the phenotype.
Translocation	t(2;14)(p23;q13)dn	DGAP163	yes	Redin et al. 2017	Severe developmental delay, combined language and motor delay, no speech, MRI: periventricular white matter changes, dysmorphic/distinctive facies, hypospadias (repaired), seizures as an infant (now seizure free), recent EEGs normal, myopia, nystagmus, small left retinal coloboma, mild conductive hearing loss (history of otitis media).	Hg19	LCL	HP:0011344, HP:0000750, HP:0001270, HP:0001344, HP:0002518, HP:0001999, HP:0000047, HP:0001250, HP:0000545, HP:0000639, HP:0000480, HP:0008598, HP:0000403	Translocation	2	14	39,206,240-39,206,242	31717834	_	_	TADs (brTAD)	_	_	_	VUS	Unknown, classified as VUS	SOS1 (brTAD)	Likely pathogenic	Disruption of genehancer cluster of interactions and loops from SOS1 gene; the gene is associated with AD Noonam syndrome, that has overlap with our case phenotype; besides the phenotype described in OMIM, the associated publications shows a more variate and vast set of phenotypes associated
Inversion	inv(2)(p23q31)dn	DGAP166	yes	Redin et al. 2017	Seizure disorder, developmental delay, language delay, microcephaly, slight bilateral epicanthal folds, nose slightly up turned, thin upper lip with slightly upturned corners of the mouth, very mild micrognathia.	Hg19	LCL	HP:0001250, HP:0001263, HP:0000750, HP:0000252, HP:0000286, HP:0000463, HP:0000219, HP:0010805, HP:0000347	Inversion	_	_	_	_	2	41,119,971-166,876,483	TADs (brTAD)	_	_	_	Pathogenic	SCN1A truncated at breakpoint, classified as pathogenic	SCN1A, TTC21B (brTAD)	Pathogenic	SCN1A truncated at breakpoint, classified as pathogenic
Translocation	t(1;19)(p34.1;p13.1)dn	DGAP170	yes	Redin et al. 2017	Generalized epilepsy, developmental delay, behavioral problems, fluctuating ataxia, multiple fractures from frequent falls but no evidence of brittle bone disease, EEG/MRS demonstrating relatively alkaline cerebellum.	Hg19	LCL	HP:0002197, HP:0001263, HP:0000708, HP:0001251, HP:0002757	Translocation	1	19	43,493,587-43,493,589	7,512,323-7,512,335	_	_	TADs (brTAD)	_	_	_	Likely pathogenic	SLC2A1 truncated at breakpoint, classified as potentially pathogenic	SLC2A1 (brTAD)	Likely pathogenic	Likely pathogenic, by the misregulation of SLC2A1; the phenotype is consistent with the cases phenotype, but there is no indication of how the gene is misregulated
Translocation	t(17;18)(p13;p11.2)dn	DGAP171	yes	Redin et al. 2017	Rett syndrome_like phenotype with moderate to severe intellectual disability, combined motor and language delay, non_verbal, sleep disturbance, constant hand_wringing or hands in mouth, significant underbite, very hypermobile joints, gastrointestinal abnormality, abnormal EEG with left central temporal spike waves and occasional right central temporal spike waves.	Hg19	LCL	HP:0010864, HP:0001270, HP:0000750, HP:0001344, HP:0002360, HP:0012171, HP:0001382, HP:0011024, HP:0012018	Translocation	17	18	5,456,019-5,456,021	13529461	_	_	TADs (brTAD)	_	_	_	VUS	Unknown, classified as VUS	_	Likely pathogenic	Disruption of two genes, NLRP1 ad LDLRAD4 (one associated with phenotype but the other not) neither of them with phenotipic overlap
Translocation	t(2;13)(p25.2;q31.3)dn	DGAP179	yes	Redin et al. 2017	Two ventricular septal defects, Hirschprung's disease with colectomy, mild pyloric stenosis, mild hypospadias chordee, vesicoureteral reflux, developmental delay, plagiocephaly	Hg19	LCL	HP:0001629, HP:0002251, HP:0002021, HP:0000047, HP:0000076, HP:0001263, HP:0001357	Translocation	2	13	85092268	7253685	_	_	TADs (brTAD)	_	_	_	VUS	Unknown, classified as VUS	_	Benign	No evidence to suport the relatioship between the transloation and the phenotype; no disruption of genes
Translocation	t(X;18)(p11.4;q12.2)dn	DGAP182	yes	Redin et al. 2017	Hypomelanosis of Ito and café au lait spots suggestive of segmental neurofibromatosis, seizures, generalized cerebral atrophy	Hg19	LCL	HP:0005593, HP:0007565, HP:0001250, HP:0002283	Translocation	X	18	36,118,091-36,118,098	31709058	_	_	TADs (brTAD)	_	_	_	VUS	Unknown, classified as VUS	_	Benign	No evidence to suport the relatioship between the transloation and the phenotype; no disruption of genes
Translocation	t(11;12)(p12;p12.1)dn	DGAP189	yes	Redin et al. 2017	Developmental delay, learning disabilities	Hg19	LCL	HP:0001263, HP:0001328	Translocation	11	12	35,077,326-35,077,343	23,711,182-23,711,192	_	_	TADs (brTAD)	_	_	_	Pathogenic	SOX5 truncated at breakpoint, classified as pathogenic	_	Pathogenic	The disrupted AD gene, SOX5, explains the totality of the phenotype
Translocation	t(X;8)(p22;p21)dn	DGAP190	yes	Redin et al. 2017	Developmental delay, infantile spasms	Hg19	LCL	HP:0001263, HP:0012469	Translocation	X	8	22,004,187-22,009,995	23,337,423-23,342,967	_	_	TADs (brTAD)	_	_	_	Pathogenic	SMS truncated at breakpoint, classified as pathogenic	Unknown	Pathogenic	Disruption of SMS explains the phenotype
Translocation	t(5;7)(q14.3;q21.3)dn	DGAP191	yes	Redin et al. 2017	intellectual disability, hypotonia, seizures, sensorineural deafness	Hg19	LCL	HP:0001249, HP:0001252, HP:0001250, HP:0000407	Translocation	5	7	88,706,882-88,706,887	94,007,560-94,007,567	_	_	TADs (brTAD)	_	_	_	Likely pathogenic	MEF2C truncated at breakpoint, classified as potentially pathogenic	MEF2C (brTAD); SGCE, COL1A2 (TAD+1)	Likely pathogenic	The AD associated gene MEF2C has their genehancer cluster of interactions disrupted and the associated phenotype overlaps the case phenotype
Translocation	t(7;16)(p15.2;q22)dn	DGAP192	yes	Redin et al. 2017	Motor delay starting from 4_6 months of age, global developmental delay, hypotonia, language delay	Hg19	LCL	HP:0001270, HP:0001263, HP:0001252, HP:0000750	Translocation	7	16	35,404,740-35,404,781	64,401,069-64,401,073	_	_	TADs (brTAD)	_	_	_	VUS	Unknown, classified as VUS	_	Benign	No evidence to suport the relatioship between the transloation and the phenotype; no disruption of genes
Inversion	inv(2)(p23q31.3)	DGAP193	yes	Redin et al. 2017	Late walker, spasticity, wheelchair_bound, tendon release that permitted ambulation, microcephaly.	Hg19	LCL	HP:0001270, HP:0001257, HP:0002540, HP:0000252	Inversion	_	_	_	_	2	32,310,434-171,827,243	TADs (brTAD)	_	_	_	Pathogenic	SPAST truncated at breakpoint, classified as pathogenic	SPAST (brTAD); GAD1 (TAD+1)	Pathogenic	Disruption of an AD gene, SPAST, that explains the phenotype
Translocation	t(1;13)(p36.1;q12.1)dn	DGAP198	yes	Redin et al. 2017	Pierre Robin sequence, mild hypotonia	Hg19	LCL	HP:0000201, HP:0001252	Translocation	1	13	19731464	22,056,275-22,059,427	_	_	TADs (brTAD)	_	_	_	VUS	Unknown, classified as VUS	_	Pathogenic	CAPZB is not associated to phenotype on OMIM, but there is a publication with the fisruption of the same gene, and similar phenotype (https://www.ncbi.nlm.nih.gov/pmc/articles/PMC4787901/)
Inversion	inv(1)(p11q21)dn	DGAP199	yes	Redin et al. 2017	Hypotonia, developmental delay, macrocephaly, tall stature	Hg19	LCL	HP:0001252, HP:0001263, HP:0000256, HP:0000098	Inversion	_	_	_	_	1	120,532,898-145,288,014	TADs (brTAD)	_	_	_	Pathogenic	NOTCH2 truncated at breakpoint, classified as pathogenic	NOTCH2 (brTAD); PEX11B (TAD+1)	Pathogenic	Pathogenic, by the disruption of NOTCH2
Inversion	inv(7)(q11.23q36.3)dn	DGAP201	yes	Redin et al. 2017	Failure to thrive, mild developmental delay, milestone delays, mild learning disability, microcephaly, thin body build. Autism spectrum disorder, PDD_NOS. Attention_deficit disorders. Mild generalized hypotonia. Poor coordination. Poor oral motor coordination. Flexion contractures of both little fingers. Peripheral neuropathy. Loose jointed upper and lower limbs. Feet with high arches, internal r…	Hg19	LCL	HP:0001508, HP:0011342, HP:0001328, HP:0000252, HP:0000729, HP:0007018, HP:0001290, HP:0002370, HP:0030190, HP:0005879, HP:0009830, HP:0001382, HP:0001761, HP:0000364	Inversion	_	_	_	_	7	69,685,977-157,577,842	TADs (brTAD)	_	_	_	Pathogenic	AUTS2 truncated at breakpoint, classified as pathogenic	AUTS2 (brTAD)	Pathogenic	Pathogenic, by the disruption of AUTS2
Inversion	inv(X)(p11.4q24)dn	DGAP202	yes	Redin et al. 2017	Developmental delay, motor and language delay, short stature, microcephaly, failure to thrive, exotropia, history of reflux, thrombocytopenia, seizures (one febrile episode)	Hg19	LCL	HP:0001263, HP:0001270, HP:0000750, HP:0004322, HP:0000252, HP:0001508, HP:0000577, HP:0000076, HP:0001873, HP:0002373	Inversion	_	_	_	_	X	44,893,800-117,140,815	TADs (brTAD)	_	_	_	Pathogenic	KDM6A truncated at breakpoint, classified as pathogenic	KDM6A (brTAD)	Pathogenic	Pathogenic, by the disruption of KDM6A
Inversion	inv(5)(p12q13.1)dn	DGAP218	yes	Redin et al. 2017	Global developmental delay, hypotonia, history of seizures, within the autism spectrum	Hg19	LCL	HP:0001263, HP:0001252, HP:0001250, HP:0000729	Inversion	_	_	_	_	5	24,272,298-88,400,848	TADs (brTAD)	_	_	_	Likely pathogenic	MEF2C truncated at breakpoint, classified as potentially pathogenic	MEF2C (brTAD)	Likely pathogenic	Likely pathogenic, by the misregulation of MEF2C; The phenotype overlap is very close to the max
Translocation	t(1;6)(p32;p24)	DGAP220	yes	Redin et al. 2017	Obesity, developmentally delayed, dysmorphic	Hg19	LCL	HP:0001513, HP:0001263, HP:0001999	Translocation	1	6	54,762,795-54,762,810	6348530	_	_	TADs (brTAD)	_	_	_	Likely pathogenic	SSBP3 truncated at breakpoint, classified as potentially pathogenic	_	Likely pathogenic	Likely pathogenic by the disruption of the Lof not associate to phenotype, MEF2C
Translocation	t(1;5)(p23;q15)dn	DGAP222	yes	Redin et al. 2017	Intrauterine growth retardation, failure to thrive, microcephaly, dysmorphic feature	Hg19	LCL	HP:0001511, HP:0001508, HP:0000252, HP:0001999	Translocation	1	5	53133119	89055499	_	_	TADs (brTAD)	_	_	_	Likely pathogenic	MEF2C truncated at breakpoint, classified as potentially pathogenic	MEF2C, ORC1 (brTAD)	Likely pathogenic	Likely pathogenic, by disruption of MEF2C
Translocation	t(1;4)(q21.3;p15.2)dn	DGAP223	yes	Redin et al. 2017	Atrial septal defect, tricupid and mitral regurgitation, cardiac conduction problems, recurrent strabismus surgeries, kidney asymmetry, pancreatic rest near intestines, periventricular white matter lesions, borderline IQ (82), subtle dysmorphic features, Insulin_Dependent Diabetes Mellitus, dermatomyositis, dysautonomia, vasovagal episodes	Hg19	LCL	HP:0001631, HP:0005180, HP:0001653, HP:0011675, HP:0000486, HP:0012210, HP:0006278, HP:0002518, HP:0001999, HP:0100651, HP:0011122, HP:0002459, HP:0012668	Translocation	1	4	164768863	11161681	_	_	TADs (brTAD)	_	_	_	VUS	Unknown, classified as VUS	_	Pathogenic	Overlap with the phenotype associated to the disrupted gene PBX1; The phenotype was not described when redin paper was out
Translocation	t(3;5)(q24;p15.3)dn	DGAP244	yes	Redin et al. 2017	Intellectual disability, heart defect, tetralogy of fallot, dysmorphic, short stature, obesity. Fetus offspring inherited the translocation and presents with heart problems at 18.6 weeks gestational age.	Hg19	LCL	HP:0001249, HP:0030680, HP:0001636, HP:0001999, HP:0004322, HP:0001513	Translocation	3	5	147428507	11420650	_	_	TADs (brTAD)	_	_	_	VUS	Unknown, classified as VUS	CTNND2, ZIC1, ZIC4 (brTAD)	Likely pathogenic	The disrupted gene CTNND2, has expression on the brain and the animal models show some cardicac phenotype. ZIC1 is potentially under position effect since it’s genehancer cluster of interactions is disrupted and there is partial overlap with the phenotype
Translocation	t(3;14)(p23;q13)dn	DGAP245	yes	Redin et al. 2017	Developmental delay, microcephaly, closed anteroir fontanel, paucity of white matter in the frontal lobes, thin anterior corpus callosum.	Hg19	LCL	HP:0001263, HP:0000252, HP:0012430, HP:0002079	Translocation	3	14	36969450	29745315	_	_	TADs (brTAD)	_	_	_	Likely pathogenic	FOXG1 truncated at breakpoint, classified as potentially pathogenic	FOXG1 (brTAD); MLH1 (TAD+1)	Likely pathogenic	Position effect over FOXG1, by the disruption of genehancer and the overlap between phenotypes; the getex shows also high expression on brain
Translocation	t(2;11)(q33;q23)dn	DGAP249	yes	Redin et al. 2017	Developmental delay, gross and fine motor delay, oral and speech delay.	Hg19	LCL	HP:0001263, HP:0001270, HP:0000750	Translocation	2	11	199,943,781-199,943,805	121,638,616-121,642,346	_	_	TADs (brTAD)	_	_	_	Likely pathogenic	SATB2 truncated at breakpoint, classified as potentially pathogenic	SATB2 (brTAD); SORL1 (TAD-1)	Likely pathogenic	Likely pathogenic, by position effect over SATB2
Translocation	t(1;12)(p32;p13)dn	DGAP250	yes	Redin et al. 2017	Global delay/intellectual disability, pervasive developmental disorders, self_injurious behaviors	Hg19	LCL	HP:0001263, HP:0001249, HP:0000729, HP:0100716	Translocation	1	12	50,758,453-50,758,460	2,707,616-2,707,634	_	_	TADs (brTAD)	_	_	_	Likely pathogenic	CACNA1C truncated at breakpoint, classified as potentially pathogenic	Unknown	Likely pathogenic	Disrupts the CACNA1C gene associated to AD phenotypes, with overlap. Nevertless, the phenotype assoaced to the gene is much more complex than the cases phenotype.
Translocation	t(14;15)(q32.1;q15)dn	DGAP251	yes	Redin et al. 2017	Asperger syndrome, hypertelorism	Hg19	LCL	HP:0000753, HP:0000316	Translocation	14	15	99,346,650-99,371,578	47,725,044-47,725,060	_	_	TADs (brTAD)	_	_	_	VUS	Unknown, classified as VUS	_	Likely pathogenic	Position effect over BCL11B. Dsirupts the genehancer cluster of interactions and has the max score of the phenotype.
Translocation	t(3;18)(q13.2;q11.2)dn	DGAP252	yes	Redin et al. 2017	Multiple foregut duplication cysts (mediastinal foregut and bronchogenic duplication cysts and multiple ileal duplication cysts) and craniofacial dysmorphic features, mild cerebellar and temporal lobe hypoplasia, abnormal skull shape.	Hg19	LCL	HP:0100730, HP:0001549, HP:0001999, HP:0001321, HP:0002648	Translocation	3	18	104,627,622-104,627,629	19498398	_	_	TADs (brTAD)	_	_	_	VUS	Unknown, classified as VUS	GATA6, RBBP8 (TAD+2)	Benign	No evidence to suport the relatioship between the transloation and the phenotype; no disruption of genes
Translocation	t(11;17)(q13;q25)dn	DGAP255	yes	Redin et al. 2017	Developmental delay, slow growth, history of failure to thrive, leg length and width discrepancy, tibial torsion, intoeing of left foot with gait, short stature, microcephaly.	Hg19	LCL	HP:0001263, HP:0001510, HP:0001508, HP:0100559, HP:0100694, HP:0001840, HP:0004322, HP:0000252	Translocation	11	17	61999068	74,405,340-74,405,346	_	_	TADs (brTAD)	_	_	_	VUS	Unknown, classified as VUS	_	Likely pathogenic	Disruption of UBE2O LoF gene not associated with phenotype
Translocation	t(9;14)(p21;q12)dn	DGAP263	yes	Redin et al. 2017	Apraxia of speech, hypernasal speech, Asperger's, multiple otitis media, normal hearing, recurrent nosebleeds, congenital anomalies of the respiratory system (lung agenesis, hypoplasia, dysplasia, history of asthma, velopharyngeal insufficiency.	Hg19	LCL	HP:0011098, HP:0001611, HP:0000753, HP:0000403, HP:0000421, HP:0002086, HP:0005944, HP:0002089, HP:0002099, HP:0000220	Translocation	9	14	29770663	26447990	_	_	TADs (brTAD)	_	_	_	VUS	Unknown, classified as VUS	_	Benign	No evidence to suport the relationship between the transloation and the phenotype; no disruption of genes
Translocation	t(2;3)(q34;p23)	DGAP264	yes	Redin et al. 2017	Developmental delay (speech acquisition: 3 years_old), cognitive and speech delay, slim build, no vision or hearing concerns, normal neurologic exam, normal MRI, no dysmorphic features, fifth finger clinodactyly (same as father), history of respiratory disorders (pneumonia, bronchiolitis, asthma), 12 years_old: diagnosis of mild to moderate intellectual disability.	Hg19	LCL	HP:0001263, HP:0000750, HP:0004209, HP:0002090, HP:0011950, HP:0002099, HP:0001249	Translocation	2	3	216997527	30846425	_	_	TADs (brTAD)	_	_	_	Likely pathogenic	XRCC5 truncated at breakpoint, classified as potentially pathogenic	_	Likely pathogenic	XRCC5 disrupted, with animal model characteristics overlap
Translocation	t(10;14)(q11.2;q21)dn	DGAP266	yes	Redin et al. 2017	Late walking acquisition (21 months), otherwise normal development, mild learning difficulties (poor at spatial tasks), developmental dyspraxia with difficulties in visiospacial and communication, enuresis, no dysmorphic features,slightly upslanting and short palpebral fissures, unusually sparce eyebrows.	Hg19	LCL	HP:0001270, HP:0001328, HP:0010794, HP:0011098, HP:0000805, HP:0000582, HP:0012745, HP:0000534	Translocation	10	14	53889325	46988911	_	_	TADs (brTAD)	_	_	_	VUS	Unknown, classified as VUS	_	Benign	No evidence to suport the relatioship between the transloation and the phenotype; no disruption of genes
Inversion	inv(X)(p11.2;q22)dn	DGAP270	yes	Redin et al. 2017	Partially treated seizures, developmental delay with gross and fine motor delay, stuttering ,reading/writing difficulties, behavioral and mood disorders.	Hg19	LCL	HP:0001250, HP:0001263, HP:0010862, HP:0002194, HP:0009088, HP:0000708, HP:0100851	Inversion	_	_	_	_	X	50,750,620-99,126,508	TADs (brTAD)	_	_	_	VUS	Unknown, classified as VUS	_	Likely pathogenic	Potential position effect over PCDH19 since there is overlap between phenotypes, and the gene is top expressed on the brain
Translocation	t(6;20)(q25.1;p13)dn	DGAP271	yes	Redin et al. 2017	Thrombophilia, no dysmorphic features or other clinical issues. Offspring with the same translocation, presenting with diaphragmatic hernia.	Hg19	LCL	HP:0100724	Translocation	6	20	149,604,971-149,604,981	6,109,876-6,109,881	_	_	TADs (brTAD)	_	_	_	VUS	Unknown, classified as VUS	_	Likely pathogenic	There is no overlap between the TAB2 AD associated phenotype and the case, but the gene is Lof.
Translocation	t(6;11)(p12.2;p13)dn	DGAP273	yes	Redin et al. 2017	Psychomotor delay, intractable epilepsy (left temporal lobectomy with only partial resolution of symptoms)	Hg19	LCL	HP:0001263, HP:0001250	Translocation	6	11	51132364	33691621	_	_	TADs (brTAD)	_	_	_	VUS	Unknown, classified as VUS	_	VUS	Some overlap with the TFAP2B gene, that has their cluster of interactions disrupted.
Translocation	t(6;20)(p12;q13.1)dn	DGAP274	yes	Redin et al. 2017	Ventricular septal defect, scoliosis, congenital glaucoma, megalocornea, borderline head circumference	Hg19	LCL	HP:0001629, HP:0002650, HP:0001087, HP:0000485	Translocation	6	20	50,201,436-50,201,441	49,262,496-49,262,506	_	_	TADs (brTAD)	_	_	_	VUS	Unknown, classified as VUS	_	Benign	No evidence to suport the relatioship between the transloation and the phenotype; no disruption of genes
Translocation	t(7;12)(p13;q24.33)dn	DGAP275	yes	Redin et al. 2017	Severe short stature ( >4SD below the mean), no dysmorphic features or other clinical issues.	Hg19	LCL	HP:0003510	Translocation	7	12	46111839	132983129	_	_	TADs (brTAD)	_	_	_	VUS	Unknown, classified as VUS	ANKLE2, POLE (brTAD)	VUS	The phenotype of this case is only short stature, which is included on the phenotypic description of several diseases associated to genes located on the brTADs, which may signify their misregulation
Translocation	t(10;15)(q25.2;q11.2)	DGAP278	yes	Redin et al. 2017	Polyhydramnios, nenonata hypotonia, neonatal feeding disorders, developmental delays (physical, occupational and speech therapy), mild global delay and language/motor delay, obesity (>95% weight), subtle dysmorphic features (short philtrum, downturned corners of mouth), excess adipose tissue, small hands and feet, growth hormone treatment, clinically diagnosed with mild “ Prader Willi_ like” synd…	Hg19	LCL	HP:0001561, HP:0001319, HP:0011968, HP:0001263, HP:0000750, HP:0001270, HP:0001513, HP:0000322, HP:0002714, HP:0100695, HP:0003086	Translocation	10	15	120586182	25219251	_	_	TADs (brTAD)	_	_	_	Pathogenic	SNRPN SNURF truncated at breakpoint, classified as pathogenic	SNRPN (brTAD)	Pathogenic	Pathogenic, by disruption SNRPN SNURF
Translocation	t(4;14)(p14;q11.2)dn	DGAP283	yes	Redin et al. 2017	Decreased fetal movement in utero, but normal ultrasound in pregnancy. Severe intellectual and developmental delay. He sat at 12 months, stood at 2 years and walked at 4years. He only speaks 3_4 words at age 4yrs. He is not socially interactive. He attends special school. Bilateral hearing loss_ diagnosed in infancy and has aids since 8 months old. Tracheomalacia _ He had a tracteostomy at 1.5 ye…	Hg19	LCL	HP:0001558, HP:0010864, HP:0011344, HP:0000750, HP:0000735, HP:0000365, HP:0002779, HP:0011968, HP:0011471, HP:0000609, HP:0007663, HP:0000639, HP:0000496, HP:0002121, HP:0000733, HP:0001999, HP:0000347, HP:0012471, HP:0000322, HP:0000358, HP:0008589, HP:0000494, HP:0000286, HP:0005280, HP:0001837, HP:0006466, HP:0000098, HP:0001177, HP:0010704	Translocation	4	14	31055843	37866615	_	_	TADs (brTAD)	_	_	_	VUS	Unknown, classified as VUS	_	Likely pathogenic	The MIPOL1 HI gene, is not associated with phenotype in OMIM; Nevertheless, using the publications (ncbi) several studies associate the gene with dismorphic features and polidactily; also another translocation involving the same gene, presents similar phenotype; additionally, animal models show vision associated phenotypes consistent with the case
Inversion	46,Y,inv(X)(p11.2q28)mat	DGAP285	yes	Redin et al. 2017	Prenatal case. Severe ventriculomegaly and unilateral left multicystic kidney, single umbilical artery, cerebellar dysplasia, two vessel cords.	Hg19	LCL	HP:0002119, HP:0000003, HP:0001195, HP:0007033	Inversion	_	_	_	_	X	55,174,463-150,284,701	TADs (brTAD)	_	_	_	VUS	Unknown, classified as VUS	_	Benign	No evidence to suport the relationship between the transloation and the phenotype; no disruption of genes
Translocation	t(10;14)(p13;q32.1)dn	DGAP287	yes	Redin et al. 2017	Delayed developmental milestones, diagnosed with aymmetric spastic diplegia, ataxia, no speech, drooling. Brain MRI normal; a few amino acids slightly elevated (threonine, isoleucine, leucine, ornithine, lysine, histidine and pyruvate)	Hg19	LCL	HP:0001263, HP:0001264, HP:0001251, HP:0001344, HP:0002307,	Translocation	10	14	10161500	95212572	_	_	TADs (brTAD)	_	_	_	VUS	Unknown, classified as VUS	Unknown	Benign	No evidence to suport the relatioship between the transloation and the phenotype; no disruption of genes
Translocation	t(6;17)(q13;q21)dn	DGAP288	yes	Redin et al. 2017	Prenatal case. Large cystic hygroma.	Hg19	LCL	HP:0000476	Translocation	6	17	112,975,803-112,976,085	69,727,919-69,728,124	_	_	TADs (brTAD)	_	_	_	Likely pathogenic	SOX9 truncated at breakpoint, classified as potentially pathogenic	SOX9 (brTAD)	Likely pathogenic	Likely pathogenic, disruption of SOX9
Translocation	t(12;17)(q13.1;q11.2)dn	DGAP291	yes	Redin et al. 2017	Developmental delay and learning difficulties, autism.	Hg19	LCL	HP:0001263, HP:0001328, HP:0000729	Translocation	12	17	52,269,668-52,269,674	27,924,463-27,924,465	_	_	TADs (brTAD)	_	_	_	VUS	Unknown, classified as VUS	_	Likely pathogenic	By the disruption of LoF gene ANKRD13B, top expressed in brain
Translocation	t(1;13)(q11.2;p11.2)dn	DGAP292	yes	Redin et al. 2017	Twin sister with similar phenotype. Gigantiform cementoma, recurrent cementifying fibromas of the jaw with subsequent dental and sinus issues, sleep disturbances, severe dental anxiety, frequent stomach pains and chronic diarrhea, chronic otitis media with effusion and ear tubes placed, otitis externa and facial palsy, hearing difficulty and pain, minimal sensorineural hearing loss at 1500_3000Hz…	Hg19	LCL	HP:0012328, HP:0030427, HP:0006482, HP:0002360, HP:0002574, HP:0002028, HP:0000389, HP:0010628, HP:0000407	Translocation	1	13	120,664,714-120,664,796	22,239,581-22,240,476	_	_	TADs (brTAD)	_	_	_	VUS	Unknown, classified as VUS	_	VUS	The brTAD gene HMGCS2 has some phenotypic overlap, but not justifiable.
Translocation	t(12;14)(q15;q13)mat	DGAP296	yes	Redin et al. 2017	Male infertility (azoospermia), low sperm count and left varicocele, eye surgery due to unilateral strabismus (translocation seems to track in the family with the eye anomaly), small for his age, delayed fine motor skills, visual defects, attention deficit hyperactivity disorder, speech difficulties and phonological disorders, minimal dysmorphic features: asymmetric face, slightly upslanting eyes…	Hg19	LCL	HP:0003251, HP:0000027, HP:0000798, HP:0012871, HP:0010877, HP:0010862, HP:0000505, HP:0007018, HP:0000750, HP:0002381, HP:0001999, HP:0000324, HP:0000582, HP:0008551, HP:0001159	Translocation	12	14	83,594,357-83,594,363	48,463,406-48,463,408	_	_	TADs (brTAD)	_	_	_	VUS	Unknown, classified as VUS	_	Benign	No evidence to suport the relatioship between the transloation and the phenotype; no disruption of genes
Translocation	t(5;15)(q11.2;q24)	DGAP301	yes	Redin et al. 2017	Nonverbal, autistic, attention deficit hyperactivity disorder, impaired social interactions, repetitive behaviors, delayed developmental milestones, history of seizures, but seizure free for >4 yrs, undescended testes bilaterally, significant myopia, macrocephaly, hypertelorism, epicanthal folds, prominent lips, low set ears and coarse hair. Normal test results for hearing, creatine_kinase, plasm…	Hg19	LCL	HP:0001344, HP:0000729, HP:0007018, HP:0000735, HP:0000733, HP:0001263, HP:0001250, HP:0000028, HP:0000545, HP:0000256, HP:0000286, HP:0012471, HP:0000369, HP:0002208	Translocation	5	15	88058972	100883141	_	_	TADs (brTAD)	_	_	_	Pathogenic	MEF2C truncated at breakpoint, classified as pathogenic	MEF2C (brTAD)	Pathogenic	Pathogenic, disruption of MEF2C
Inversion	inv(X)(p22.31q13.1)dn	DGAP302	yes	Redin et al. 2017	Congenital frontonasal dysplasia	Hg19	LCL	HP:0000457, HP:0000316, HP:0000445	Inversion	_	_	_	_	X	10,214,921-68,179,158	TADs (brTAD)	_	_	_	VUS	Unknown, classified as VUS	_	Likely pathogenic	Potential position effect over EFNB1, with high overlap between phenotypes
Inversion	inv(2)(q11.2q24.2)dn	DGAP314	yes	Redin et al. 2017	From birth: hypotonia, delayed motor development and questionable hearing loss. Global developmental delay, particularly cognitive, moderate to severe language delay, hypotonia (particularly in inferior limbs) and ADHD. Diagnosed with Pervasive Developmental Disorder. Ear dysmorphism, double hair whorl, nipple hypoplasia, clinodactyly of fifth finger on both hands, height and weight on >90%. MRI …	Hg19	LCL	HP:0008935, HP:0001270, HP:0000365, HP:0001263, HP:0000750, HP:0007018, HP:0000729, HP:0000598, HP:0010813, HP:0002557, HP:0004209, HP:0000098, HP:0012448, HP:0002542, HP:0100765, HP:3000033, HP:0008046	Inversion	_	_	_	_	2	104,631,779-163,458,523	TADs (brTAD)	_	_	_	VUS	Unknown, classified as VUS	_	Likely pathogenic	Likely patogenic just by the disruption of Lof gene KCNH7, not associated to phenotype
Inversion	inv(6)(p24q11)dn	DGAP315	yes	Redin et al. 2017	Severe static encephalopathy of unknown etiology, nonverbal and wheel chair_bound with severe generalized spasticity, microcephay, poorly controlled epilepsy.	Hg19	LCL	HP:0007069, HP:0001344, HP:0002540, HP:0001257, HP:0000252, HP:0001250	Inversion	_	_	_	_	6	9,394,991-63,115,715	TADs (brTAD)	_	_	_	VUS	Unknown, classified as VUS	Unknown	Benign	No evidence to suport the relatioship between the transloation and the phenotype; no disruption of genes
Translocation	t(1;14)(q42;q13)	DGAP318	yes	Redin et al. 2017	Bilateral tibial hypoplasia, hypospadius, exotropia, chronic sinusitis, seizure disorder, developmental delay, asthma, ectrodactyly of lower extremities	Hg19	LCL	HP:0006379,HP:0000047,HP:0000577,HP:0011109,HP:0001250,HP:0001263,HP:0002099,HP:0001839	Translocation	1	14	240731030	42,564,475-42,564,485	_	_	TADs (brTAD)	_	_	_	VUS	Unknown, classified as VUS	_	VUS	Disruption of AD associated GREM2; Nevertheless there is no overlap between phenotypes
Translocation	t(4;13)(q31.3;q14.3)dn	DGAP319	yes	Redin et al. 2017	Intellectual disability, height/weight/head circumference below the 3rd %ile, grade II_IV systolic murmur, abnormal facies, finger and toe abnormalities	Hg19	LCL	HP:0001249, HP:0001510, HP:0004325, HP:0000252, HP:0004322, HP:0030148, HP:0001999, HP:0011297	Translocation	4	13	161913247	59345837	_	_	TADs (brTAD)	_	_	_	VUS	Unknown, classified as VUS	Unknown	Benign	No evidence to suport the relatioship between the transloation and the phenotype; no disruption of genes
Translocation	t(8;9)(p11.2;q13)dn	DGAP320	yes	Redin et al. 2017	Classic bladder exstrophy, no other congenital anomalies, no developmental delay	Hg19	LCL	HP:0002836	Translocation	8	9	43068737	40627691	_	_	TADs (brTAD)	_	_	_	VUS	Unknown, classified as VUS	_	Benign	No evidence to suport the relatioship between the transloation and the phenotype; no disruption of genes
Translocation	t(1;18)(q32.1;q22.1)	DGAP322	yes	Redin et al. 2017	Genitourinary malformations, impaired penile development, third degree hypospadias with meatus at the base of the penis, labialized scrotum with palpable descended testes, mild developmental delay, growth delay, normal hormonal levels	Hg19	LCL	HP:0000119, HP:0008736, HP:0000047, HP:0012856, HP:0011342, HP:0001510	Translocation	1	18	208544055	63566045	_	_	TADs (brTAD)	_	_	_	VUS	Unknown, classified as VUS	Unknown	Benign	No evidence to suport the relatioship between the transloation and the phenotype; no disruption of genes
Inversion	inv(4)(q34.2q35.2).ish	DGAP323	yes	Redin et al. 2017	Small ears, prominent micrognathia. Two children share similar phenotype and inherited the inversion.	Hg19	LCL	HP:0008551, HP:0000347	Inversion	_	_	_	_	4	175,000,291-189,841,797	TADs (brTAD)	_	_	_	VUS	Unknown, classified as VUS	_	Benign	No evidence to suport the relatioship between the transloation and the phenotype; no disruption of genes
Translocation	t(2;14)(q21;q24.3)dn	DGAP329	yes	Redin et al. 2017	Global developmental delay, significant hypotonia, choreatosis and dyskinetic movemets	Hg19	LCL	HP:0001263, HP:0001252, HP:0100660, HP:0001266	Translocation	2	14	145110937	83574724	_	_	TADs (brTAD)	_	_	_	VUS	Unknown, classified as VUS	ZEB2 (brTAD)	Likely pathogenic	Position effect over ZEB2

## Sheet: Riggs 2020 CNVs
Riggs et al. 2020 CNVs analysed by SVInterpreter.
The original classification corresponds to the classification done without the use of the SVINterpreter tool.
*Original classifications as stated represent the classification calculated by the evaluator using the metrics. An alternative classification provided in parentheses indicates that the evaluator felt that the classification should not be what was calculated, but should be the classification in parentheses. If there is no alternative classification in parenthesis, this indicates that the evaluator…
To facilitate comparison a consensus original classification was established. For more information see the Methods section of the manuscript
						Input Parameters														Conclusions
																				Original classification				SVInterpreter based classification
Type of alteration	Variant	Family	Published?	Ref	Phenotype	Reference Human Genome (version)	Cell line Hi_C data to use as reference	Phenotypic description using HPO (optional)	Type of structural variant	Chromosome A/Donor chromosome	Chromosome B/Recipient Chromosome	Breakpoint A/inserted region	Breakpoint B/Recipient region	Chromosome	Start_end	Analysis based on	Databases to used on the overlap search	Type of overlap search	Overlap Cutoff	Evaluator 1 original classification*	Evaluator 2 original classification*	Evaluator 3 original classification*	Consensus original classification	SVInterpreter based classification	Conclusion of the interpretation based on the output tables.
Deletion	arr[GRCh37] 7p14.3(33,347,521_33,580,567)x1	AD	yes	Riggs et al 2020	_	Hg19	hESC	_	Deletion	_	_	_	_	7	33,347,521-33,580,567	TADs (brTAD)	All	Mutual	0.7	Benign	Benign	Likely Benign	Benign	Benign	Using the the table and automatic parameters, the alteration is classified as benign
Deletion	arr[GRCh37] 15q13.1q13.2 (28958779_30370018)x1	DG	yes	Riggs et al 2020	Failure to thrive, gross motor delay, hypotonia, microcytic anemia; unknown inheritance.	Hg19	hESC	HP:0001508,HP:0002194,HP:0001290,HP:0001935	Deletion	_	_	_	_	15	28,958,779-30,370,018	TADs (brTAD)	All	Mutual	0.7	Likely Benign	Uncertain	Pathogenic (Likely Pathogenic)	VUS	VUS	This alteration overlaps at least two HI genes. Also, it has overlap with benign and pathogenic variants. We classify it as VUS
Deletion	arr[GRCh37] 11q11(55,030,214_55,386,217)x1	DZ	yes	Riggs et al 2020	Global developmental delay, overgrowth, macrocephaly, prominent forehead, dolichocephaly, wide set eyes, sparse eyebrows, long narrow face; inheritance unknown	Hg19	hESC	HP:0001263,HP:0000256,HP:0011220,HP:0000268,HP:0000316,HP:0045075,HP:0000275,HP:0000276	Deletion	_	_	_	_	11	55,030,214-55,386,217	TADs (brTAD)	All	Mutual	0.7	Likely Benign	Benign	Uncertain (Likely Benign)	Likely Benign	Likely Benign	Overlaps a series of non coding RNAs, none of them with HI. Overlaps benign variants. Classified as benign
Deletion	arr[GRCh37] 13q12.11(20808574_21475963)x1	DR	yes	Riggs et al 2020	Hypermobile joints, paternally inherited.	Hg19	hESC	HP:0001367	Deletion	_	_	_	_	13	20,808,574-21,475,963	TADs (brTAD)	All	Mutual	0.7	Likely Benign	Uncertain	Uncertain	VUS	VUS	Overlaps a VUS variant and affects one gene.
Deletion	arr[GRCh37] 10q22.3(81,603,169_81,976,925)x1	CK	yes	Riggs et al 2020	_	Hg19	hESC	_	Deletion	_	_	_	_	10	81,603,169-81,976,925	TADs (brTAD)	All	Mutual	0.7	Likely Benign	Uncertain	Uncertain (Likely Benign)	VUS	Likely Benign	It does not overlap or disrupt any HI gene; It overlaps with a variant classified as likely benign. It is contained in a benign variant. Considered likely benign
Deletion	arr[GRCh37] 9q31.1(104940824_105845122)x1	BN	yes	Riggs et al 2020	_	Hg19	hESC	_	Deletion	_	_	_	_	9	104,940,824-105,845,122	TADs (brTAD)	All	Mutual	0.7	Likely Benign	Uncertain	Uncertain	VUS	VUS	It does not overlap or disrupt any HI gene; It do not overlap any variant.
Deletion	arr[GRCh37] 14q32.12(93710666_93935402) x1	CD	yes	Riggs et al 2020	Paternally inherited	Hg19	hESC	_	Deletion	_	_	_	_	14	93,710,666-93,935,402	TADs (brTAD)	All	Mutual	0.7	Likely Benign	Uncertain (Likely Benign)	Uncertain (Likely Benign)	Likely Benign	Likely Benign	Contained entirely in a benign variant and overlapping with a potentially benign variant. It also disrupts a LoF gene, not associated with pathology
Deletion	arr[GRCh37] 20p12.1(14,618,195_14,744,154)x1	G	yes	Riggs et al 2020	_	Hg19	hESC	_	Deletion	_	_	_	_	20	14,618,195-14,744,154	TADs (brTAD)	All	Mutual	0.7	Likely Benign	Uncertain	Uncertain	VUS	VUS	Contained entirely in a benign variant and overlapping with a potentially benign variant. It also disrupts a LoF gene, not associated with pathology.
Deletion	arr[GRCh37] 16p13.3(6,819,602_7,026,403)x1	AE	yes	Riggs et al 2020	Paternally inherited from reportedly unaffected father	Hg19	hESC	_	Deletion	_	_	_	_	16	6,819,602-7,026,403	TADs (brTAD)	All	Mutual	0.7	Likely Benign	Benign	Benign	Benign	VUS	Contained and overlapping with pathogenic and benign variants. Disrupt a haploinsufficient gene with expression in the brain. Classified as VUS
Deletion	46,XY.arr[GRCh37] Xp22.33(2766830_2800818)x0	BJ	yes	Riggs et al 2020	_	Hg19	hESC	_	Deletion	_	_	_	_	X	2,766,830-2,800,818	TADs (brTAD)	All	Mutual	0.7	Likely Benign	Benign	Benign	Benign	Benign	Contained in a benign alteration, it does not affect any haploinsufficient gene. Classified as benign
Deletion	arr[GRCh37] 20p12.1(14,928,598_15,134,187)x1	Z	yes	Riggs et al 2020	Not present in mother, father not available for testing; Sensorineural hearing loss, developmental delay, hypotonia	Hg19	hESC	HP:0000407,HP:0001263,HP:0001290	Deletion	_	_	_	_	20	14,928,598-15,134,187	TADs (brTAD)	All	Mutual	0.7	Likely benign	Benign	Likely Benign	Likely Benign	Likely Benign	Contained entirely in a benign variant and overlapping with a potentially benign variant. It also disrupts a LoF gene, not associated with pathology. Classified as Likely benign
Deletion	arr[GRCh37] 9p24.3(203,861_378,086)x1	CI	yes	Riggs et al 2020	_	Hg19	hESC	_	Deletion	_	_	_	_	9	203,861-378,086	TADs (brTAD)	All	Mutual	0.7	Likely pathogenic	Benign	Uncertain (Pathogenic)	VUS	VUS	Contained in benign variants, and overlapping with pathogenic variants. It disrupts a gene that, although not haploinsufficient, is associated with autosomal dominant mental retardation. We have no phenotype to compare. Categorized as VUS.
Deletion	arr[GRCh37] 2p25.3(2,143,654_2,204,279)x1	CM	yes	Riggs et al 2020	4 yo male with disorders of psychological development	Hg19	hESC	HP:0012758	Deletion	_	_	_	_	2	2,143,654-2,204,279	TADs (brTAD)	All	Mutual	0.7	Likely pathogenic	Benign (Likely Benign)	Uncertain	VUS	VUS	Contained in benign variants, and overlapping with pathogenic variants. It disrupts a gene that, although not haploinsufficient, is associated with autosomal dominant mental retardation. We have no phenotype to compare. Categorized as VUS.
Deletion	arr[GRCh37] 13q13.3q14.11(39,428,367_43,608,103)x1	DB	yes	Riggs et al 2020	Tetralogy of Fallot; de novo	Hg19	hESC	HP:0001636	Deletion	_	_	_	_	13	39,428,367-43,608,103	TADs (brTAD)	All	Mutual	0.7	Likely pathogenic	Pathogenic (Likely Pathogenic/Uncertain)	Likely Pathogenic	Likely Pathogenic	Likely Pathogenic	The amount of genes affected was enough to classify the alteration as pathogenic; Nevertheless, the affected genes dont seem to be associated to the case phenotype; The LoF gene FOXO1 has animal models with heart deffect as part of their knockout results, which make him possibily associated
Deletion	arr[GRCh37] 1q21.1q21.2(146500972_147828089)x1	DS	yes	Riggs et al 2020	Pulmonary hypertension; inheritance unknown	Hg19	hESC	HP:0030875	Deletion	_	_	_	_	1	146,500,972-147,828,089	TADs (brTAD)	All	Mutual	0.7	Likely pathogenic	Pathogenic	Pathogenic	Pathogenic	Pathogenic	By the amount of affected genes, specially GJA5 that is associated to a cardiac phenotype
Deletion	arr[GRCh37] 13q33.1(101,956,482_102,666,953)x1	CL	yes	Riggs et al 2020	6 yo female	Hg19	hESC	_	Deletion	_	_	_	_	13	101,956,482-102,666,953	TADs (brTAD)	All	Mutual	0.7	Likely pathogenic	Likely Pathogenic	Likely Pathogenic	Likely Pathogenic	Likely Pathogenic	By the affected genes; since there is no associated phenotype, is more conservative to just classify it as potentially pathogenic
Deletion	arr[GRCh37] 3p25.3(10,833,963_11,406,520)x1	AX	yes	Riggs et al 2020	_	Hg19	hESC	_	Deletion	_	_	_	_	3	10,833,963-11,406,520	TADs (brTAD)	All	Mutual	0.7	Likely Pathogenic	Uncertain	Likely Pathogenic	Likely pathogenic	VUS	Affects an AD LoF Gene, but the deletion is included in several benign deletions
Deletion	arr[GRCh37] 7q36.2q36.3(153,700,272_155,224,288)x1	BB	yes	Riggs et al 2020	_	Hg19	hESC	_	Deletion	_	_	_	_	7	153,700,272-155,224,288	TADs (brTAD)	All	Mutual	0.7	Likely Pathogenic	Uncertain	Pathogenic	VUS	Pathogenic	Affects at least 3 genes LoF and associated to AD pathologies
Deletion	arr[GRCh37] 14q32.2q32.31(101,354,421_101,489,161)x1	E	yes	Riggs et al 2020	_	Hg19	hESC	_	Deletion	_	_	_	_	14	101,354,421-101,489,161	TADs (brTAD)	All	Mutual	0.7	Likely Pathogenic	Benign (Likely Benign)	Likely Pathogenic	VUS	VUS	Overlap with Ddelay case
Deletion	arr[GRCh37] 15q14 (37,287,175_37,788,218)x1	AM	yes	Riggs et al 2020	De novo	Hg19	hESC	_	Deletion	_	_	_	_	15	37,287,175-37,788,218	TADs (brTAD)	All	Mutual	0.7	Likely Pathogenic	Pathogenic	Pathogenic (Likely Pathogenic)	Likely Pathogenic	Likely Pathogenic	Affects several genes associated to AD phenotype
Deletion	arr[GRCh37] 1p36.22p36.21(11,938,131_15,167,547)x1	BD	yes	Riggs et al 2020	_	Hg19	hESC	_	Deletion	_	_	_	_	1	11,938,131-15,167,547	TADs (brTAD)	All	Mutual	0.7	Likely Pathogenic	Uncertain	Uncertain	VUS	Pathogenic	Deletes a LoF gene associated with AD phenotype
Deletion	arr[GRCh37] 9q33.1(118602947_121246861)x1	CE	yes	Riggs et al 2020	Maternally inherited	Hg19	hESC	_	Deletion	_	_	_	_	9	118,602,947-121,246,861	TADs (brTAD)	All	Mutual	0.7	Likely pathogenic	Uncertain	Uncertain	VUS	Likely pathogenic	Deletes several LoF genes, but they are only associated to AR phenotypes
Deletion	arr[GRCh37] 15q22.2q22.31(63,244,929_63,841,049)x1	BF	yes	Riggs et al 2020	_	Hg19	hESC	_	Deletion	_	_	_	_	15	63,244,929-63,841,049	TADs (brTAD)	All	Mutual	0.7	Likely pathogenic	Uncertain	Uncertain	VUS	Pathogenic	Deletes a LoF gene associated with AD phenotype
Deletion	arr[GRCh37] 2p25.1(9,558,552_10,930,819)x1	AC	yes	Riggs et al 2020	Unknown Speech delay, delayed milestones, abnormal EEG, history of hydronephrosis, inguinal hernia, cryptorchidism	Hg19	hESC	HP:0000750,HP:0001263,HP:0002353,HP:0000126,HP:0000023,HP:0000028	Deletion	_	_	_	_	2	9,558,552-10,930,819	TADs (brTAD)	All	Mutual	0.7	Likely pathogenic	Uncertain	Uncertain	VUS	Pathogenic	Deletion of LoF and AD associated gene ODC1 with partial overlap of the phenotype; maybe some effect over CYS1 associated to kidney cysts and other kidney disorders.
Deletion	arr[GRCh37] 15q26.1q26.2(93510242_96199396)x1	DI	yes	Riggs et al 2020	Gross motor delay, speech delay, learning disability, seizures unknown inheritance	Hg19	hESC	HP:0002194,HP:0000750,HP:0001328,HP:0001250	Deletion	_	_	_	_	15	93,510,242-96,199,396	TADs (brTAD)	All	Mutual	0.7	Pathogenic	Uncertain (Likely Pathogenic/Pathogenic)	Likely Pathogenic (Pathogenic)	Pathogenic	Pathogenic	Disruption and deletion of several genes associated with AD phenotypes and with some phenotypic overlap with the cases phenotype
Deletion	arr[GRCh37]17q21.31(41,258,421_41,258,605)x1	EE	yes	Riggs et al 2020	Serous high grade ovarian ca dx 47, Sister ovarian ca dx 46 Sister colon ca dx50 Mat GF colon at 77 PAt cousin bone ca dx 30s germline testing (not tumor) inheritance unknown exons 3 and 5 are normal per assay	Hg19	hESC	HP:0100615	Deletion	_	_	_	_	17	41,258,421-41,258,605	TADs (brTAD)	All	Mutual	0.7	Pathogenic	Uncertain (Likely Pathogenic)	Likely Pathogenic	Likely Pathogenic	VUS	The alteration is totally overlapped by several benign deletions; nevertheless, it overlaps the LoF AD gene BRACA1
Deletion	arr[GRCh37] 16p11.2(29,567,295_30,226,930)x1	CY	yes	Riggs et al 2020	Speech delay, Learning disability, Intellectual disability, Brachycephalic, Hemivertebra, Dysmorphism maternal inheritance	Hg19	hESC	HP:0000750,HP:0001328, HP:0001249,HP:0000248,HP:0002937,HP:0001999	Deletion	_	_	_	_	16	29,567,295-30,226,930	TADs (brTAD)	All	Mutual	0.7	Pathogenic	Pathogenic	Pathogenic	Pathogenic	Pathogenic	Overlap with several pathogenic variants; deletes several LoF AD associated genes
Deletion	arr[GRCh37] Xp22.31(6,449,752_8,135,644)x1 (Female)	DC	yes	Riggs et al 2020	Overweight, Speech delay, Learning disability, Family members with developmental delay and learning disabilities; maternally inherited	Hg19	hESC	HP:0000750,HP:0001328,HP:0025502	Deletion	_	_	_	_	X	6,449,752-8,135,644	TADs (brTAD)	All	Mutual	0.7	Pathogenic	Pathogenic	Pathogenic	Pathogenic	VUS	Overlap with benign, VUS and pathogenic described alterations; only deletes AR associated genes
Deletion	arr[GRCh37] 10p12.1p11.23(26,524,127_30,285,671)x1	EA	yes	Riggs et al 2020	Developmental delay; inheritance unknown	Hg19	hESC	HP:0012758	Deletion	_	_	_	_	10	26,524,127-30,285,671	TADs (brTAD)	All	Mutual	0.7	Pathogenic	Pathogenic	Pathogenic	Pathogenic	Pathogenic	Deletes a LoF gene associated with AD phenotype; Phenotype overlap
Deletion	arr[GRCh37] 15q13.2q13.3(31,073,735_32,446,830)x1	EC	yes	Riggs et al 2020	Lack of normal physiological development, mild intellectual disabilities; inheritance unknown	Hg19	hESC	HP:0001249	Deletion	_	_	_	_	15	31,073,735-32,446,830	TADs (brTAD)	All	Mutual	0.7	Pathogenic	Pathogenic (Likely Pathogenic)	Pathogenic	Pathogenic	Pathogenic	Total overlap with chr15 deletion syndrome
Deletion	arr[GRCh37]10q23.31(89,653,447_89,693,702)x1	EH	yes	Riggs et al 2020	30 yo, Juvenile granulosa cell tumor of ovary at age 23; Multiple intestinal and colorectal granuloneuromas; Macrocephaly; Brain lesion with seizures; Juvenile_onset hypothyroidism; germline testing (not tumor), unknown inhertance; Exons 1 and 6 are normal	Hg19	hESC	HP:0100615,HP:0100743,HP:0000256,HP:0001250, HP:0000821	Deletion	_	_	_	_	10	89,653,447-89,693,702	TADs (brTAD)	All	Mutual	0.7	Pathogenic	Pathogenic	Pathogenic	Pathogenic	Pathogenic	Partially deletes a gene associated to AD that has phenotype overlap
Deletion	arr[GRCh37] 2p16.3(51,002,928_51,512,609)x1	L	yes	Riggs et al 2020	_	Hg19	hESC	_	Deletion	_	_	_	_	2	51,002,928-51,512,609	TADs (brTAD)	All	Mutual	0.7	Pathogenic	Not Completed	Pathogenic (Likely Pathogenic)	Pathogenic	Likely pathogenic	Partially deletes a LoF gene associated to phenotypes, but not AD
Deletion	arr[GRCh37] 2q37.1q37.3(231,309,745_242,783,384)x1	CB	yes	Riggs et al 2020	De novo	Hg19	hESC	_	Deletion	_	_	_	_	2	231,309,745-242,783,384	TADs (brTAD)	All	Mutual	0.7	Pathogenic	Pathogenic	Pathogenic	Pathogenic	Pathogenic	Overlap with pathogenic and case deletions; deletes several genes associated to phenotype, including LoF genes assoiated to AD
Deletion	arr[GRCh37] 2q33.1(200,197,135_200,242,625)x1	P	yes	Riggs et al 2020	_	Hg19	hESC	_	Deletion	_	_	_	_	2	200,197,135-200,242,625	TADs (brTAD)	All	Mutual	0.7	Pathogenic	Pathogenic	Pathogenic	Pathogenic	Pathogenic	Partially deletes a gene associated to AD
Deletion	arr[GRCh37] 16q12.1(50,031,502_51,518,183)x1	R	yes	Riggs et al 2020	_	Hg19	hESC	_	Deletion	_	_	_	_	16	50,031,502-51,518,183	TADs (brTAD)	All	Mutual	0.7	Pathogenic	Pathogenic	Pathogenic	Pathogenic	Pathogenic	Deletes and partially deletes several genes associated to AD diseases
Deletion	arr[GRCh37] 16p13.3(3,878,449_4,046,709)x1	Y	yes	Riggs et al 2020	De novo; Multiple congenital anomalies	Hg19	hESC	_	Deletion	_	_	_	_	16	3,878,449-4,046,709	TADs (brTAD)	All	Mutual	0.7	Pathogenic	Pathogenic	Pathogenic	Pathogenic	Pathogenic	Partially deletes a gene associated to AD
Deletion	arr[GRCh37] 14q31.2q31.3(84,325,247_89,218,538)x1	CZ	yes	Riggs et al 2020	Delayed milestone in childhood, abnormalities of gait and mobility; maternally inherited	Hg19	hESC	HP:0001263,HP:0001288,	Deletion	_	_	_	_	14	84,325,247-89,218,538	TADs (brTAD)	All	Mutual	0.7	Uncertain	Uncertain	Likely Benign	VUS	VUS	Deletes and partially deletes several genes associated to AR diseases, with partial phenotypic overlap
Deletion	arr[GRCh37] 16p13.11(15492307_16041598)x1	DQ	yes	Riggs et al 2020	Epilepsy, umbilical hernia, maternally inherited	Hg19	hESC	HP:0001250,HP:0001537	Deletion	_	_	_	_	16	15,492,307-16,041,598	TADs (brTAD)	All	Mutual	0.7	Uncertain	Pathogenic (Uncertain)	Likely Pathogenic	Likely Pathogenic	Pathogenic	Overlap with pathogenic alteration and deletion of AD related genes; phenotypic overlap
Deletion	arr[GRCh37]18q21.2(53,290,008_53,383,013)x1	DA	yes	Riggs et al 2020	Unspecified congenital anomaly of the heart; unknown inheritance	Hg19	hESC	HP:0001627	Deletion	_	_	_	_	18	53,290,008-53,383,013	TADs (brTAD)	All	Mutual	0.7	Uncertain	Pathogenic (Likely Pathogenic)	Likely Pathogenic	Likely Pathogenic	Likely pathogenic	Overlap with a likely pathogenic alteration; disruption of a AD gene, but with no phenotypic overlao
Deletion	arr[GRCh37] 6q22.32q22.33(126,419,160_128,801,386)x1	CQ	yes	Riggs et al 2020	_	Hg19	hESC	_	Deletion	_	_	_	_	6	126,419,160-128,801,386	TADs (brTAD)	All	Mutual	0.7	Uncertain	Uncertain	Uncertain	VUS	VUS	Overlap with VUS and pathogenic alterations; do not delete AD genes
Deletion	arr[GRCh37] 6p22.3(16524862_16671871)x1	DE	yes	Riggs et al 2020	Newborn with heart defect; unknown inheritance	Hg19	hESC	HP:0001627	Deletion	_	_	_	_	6	16,524,862-16,671,871	TADs (brTAD)	All	Mutual	0.7	Uncertain	Uncertain	Uncertain (Likely Benign)	VUS	VUS	No overlap with described alterations; disrupts an AD gene, but there is no phenotypic overlap
Deletion	arr[GRCh37] 11p13(31,409,742_31,679,570)x1	EB	yes	Riggs et al 2020	Autistic disorder, unspecified developmental disorder of speech and language; inheritance unknown	Hg19	hESC	HP:0000729,HP:0000750	Deletion	_	_	_	_	11	31,409,742-31,679,570	TADs (brTAD)	All	Mutual	0.7	Uncertain	Uncertain	Uncertain (Likely Benign)	VUS	VUS	Overlap with control, VUS and pathogenic alterations; deletes an AD gene, but there is no phenotype overlap
Deletion	arr[GRCh37] 7q11.23(73,774,057_74,613,903)x1	AP	yes	Riggs et al 2020	_	Hg19	hESC	_	Deletion	_	_	_	_	7	73,774,057-74,613,903	TADs (brTAD)	All	Mutual	0.7	Uncertain	Uncertain	Likely Pathogenic (Uncertain)	VUS	VUS	Partially deletes a LoF gene, not associated with phenotype
Deletion	arr[GRCh37] 2q13(111,388,618_113,127,751)x1	AR	yes	Riggs et al 2020	_	Hg19	hESC	_	Deletion	_	_	_	_	2	111,388,618-113,127,751	TADs (brTAD)	All	Mutual	0.7	Uncertain	Pathogenic	Uncertain	VUS	VUS	Overlap with control, VUS and pathogenic alterations; deletes several genes, but nothing AD
Deletion	arr[GRCh37] 19q13.32q13.33(47,482,403_48,177,720)x1	BE	yes	Riggs et al 2020	_	Hg19	hESC	_	Deletion	_	_	_	_	19	47,482,403-48,177,720	TADs (brTAD)	All	Mutual	0.7	Uncertain	Uncertain	Likely Pathogenic	VUS	VUS	No overlap with alterations; deletes several genes, none AR
Deletion	arr[GRCh37] 5q23.3(127739699_127871574)x1	BL	yes	Riggs et al 2020	_	Hg19	hESC	_	Deletion	_	_	_	_	5	127,739,699-127,871,574	TADs (brTAD)	All	Mutual	0.7	Uncertain	Likely Pathogenic	Uncertain	VUS	VUS	Overlap with VUS, likely pathogenic and pathogenic alterations; disrupts an AD associated gene,but no phenotype
Deletion	arr[GRCh37] 4q35.2(190,131,512_190,957,473)x1	CC	yes	Riggs et al 2020	Paternally inherited	Hg19	hESC	_	Deletion	_	_	_	_	4	190,131,512-190,957,473	TADs (brTAD)	All	Mutual	0.7	Uncertain	Likely Benign	Uncertain (Likely Benign)	VUS	VUS	Overlap with all range of alterations; deletes several genes, not associated with phenotype
Deletion	arr[GRCh37] 3q22.3(136,422,030_137,892,515)x1	AJ	yes	Riggs et al 2020	De novo	Hg19	hESC	_	Deletion	_	_	_	_	3	136,422,030-137,892,515	TADs (brTAD)	All	Mutual	0.7	Uncertain	Uncertain	Not Completed	VUS	VUS	Deletes and disrupts several genes, but not yet associated to phenotype
Deletion	arr[GRCh37] 1q23.1(158,461,562_159,002,778)x1	CA	yes	Riggs et al 2020	Paternally inherited	Hg19	hESC	_	Deletion	_	_	_	_	1	158,461,562-159,002,778	TADs (brTAD)	All	Mutual	0.7	Uncertain	Uncertain	Not Completed	VUS	VUS	Overlap with VUS alteration; deletion of LoF genes, but no phenotype
Deletion	arr[GRCh37] 1q44(247,815,979_248,609,997)x1	AY	yes	Riggs et al 2020	_	Hg19	hESC	_	Deletion	_	_	_	_	1	247,815,979-248,609,997	TADs (brTAD)	All	Mutual	0.7	Uncertain	Likely Benign (Benign)	Likely Benign	Likely Benign	VUS	Overlap with VUS, and likely benign alterations; deletion of several genes
Deletion	arr[GRCh37] 2p25.3(12,770_1,522,939)x1	A	yes	Riggs et al 2020	_	Hg19	hESC	_	Deletion	_	_	_	_	2	12,770-1,522,939	TADs (brTAD)	All	Mutual	0.7	Uncertain	Uncertain	Uncertain	VUS	VUS	Overlap with pathogenic, VUS and benign alterations; deletion of several genes
Deletion	arr[GRCh37] 1q25.1(174,191,836_174,957,575)x1	AN	yes	Riggs et al 2020	_	Hg19	hESC	_	Deletion	_	_	_	_	1	174,191,836-174,957,575	TADs (brTAD)	All	Mutual	0.7	Uncertain	Uncertain	Uncertain	VUS	VUS	Overlap with a DD case, and deletion and several genes
Deletion	arr[GRCh37] 16q11.2q12.1(46,503,192_49,658,927)x1	AO	yes	Riggs et al 2020	_	Hg19	hESC	_	Deletion	_	_	_	_	16	46,503,192-49,658,927	TADs (brTAD)	All	Mutual	0.7	Uncertain	Uncertain	Uncertain	VUS	Likely pathogenic	Deletion of several LoF genes associated to AD
Deletion	arr[GRCh37] 9p24.1(4,947,509_5,712,780)x1	AQ	yes	Riggs et al 2020	_	Hg19	hESC	_	Deletion	_	_	_	_	9	4,947,509-5,712,780	TADs (brTAD)	All	Mutual	0.7	Uncertain	Uncertain	Uncertain	VUS	VUS	Deletion of several LoF genes
Deletion	arr[GRCh37] 3p12.3(76,434,692_79,133,755)x1	AS	yes	Riggs et al 2020	_	Hg19	hESC	_	Deletion	_	_	_	_	3	76,434,692-79,133,755	TADs (brTAD)	All	Mutual	0.7	Uncertain	Uncertain	Uncertain	VUS	VUS	Overlap with VUS and case variants, and deletes AD associated genes
Deletion	arr[GRCh37] 12q14.112q14.2(62,290,628_63,836,571)x1	AT	yes	Riggs et al 2020	_	Hg19	hESC	_	Deletion	_	_	_	_	12	62,290,628-63,836,571	TADs (brTAD)	All	Mutual	0.7	Uncertain	Uncertain	Uncertain	VUS	VUS	Deletes several genes not associated to phenotype
Deletion	arr[GRCh37] 2p16.1(57,641,400_60,339,585)x1	AU	yes	Riggs et al 2020	_	Hg19	hESC	_	Deletion	_	_	_	_	2	57,641,400-60,339,585	TADs (brTAD)	All	Mutual	0.7	Uncertain	Uncertain	Uncertain	VUS	VUS	VUS alterations overlap; deletes several genes, with AR phenotype
Deletion	arr[GRCh37] 3p24.2(24,331,917_24,453,796)x1	B	yes	Riggs et al 2020	_	Hg19	hESC	_	Deletion	_	_	_	_	3	24,331,917-24,453,796	TADs (brTAD)	All	Mutual	0.7	Uncertain	Uncertain	Uncertain (Likely Benign)	VUS	VUS	VUS and likely pathogenic overlap; disrpts AD/AR gene; no phenotype
Duplication	arr[GRCh37] Xp22.31(6,455,151_8,135,644)x2 (Male)	CT	yes	Riggs et al 2020	Multiple congenital anomalies: Hydrops, Ascites, Microcolon, Hemolytic anemia; inheritance unknown	Hg19	hESC	HP:0000969,HP:0001541,HP:0004388,HP:0001878	Duplication	_	_	_	_	X	6,455,151 8,135,644	TADs (brTAD)	All	Mutual	0.7	Benign	Likely Benign	Benign (Likely Benign)	Likely Benign	Likely Benign	Overlap with benign and likely benign. Doesn’t deletes anything special
Duplication	arr[GRCh37] 3p25.2(12,630,912_12,818,103)x3	O	yes	Riggs et al 2020	_	Hg19	hESC	_	Duplication	_	_	_	_	3	12,630,912-12,818,103	TADs (brTAD)	All	Mutual	0.7	Benign	Benign	Likely Benign	Likely Benign	Benign	Overlap with several benign duplications
Duplication	arr[GRCh37]10p15.1q11.22 (4646926 _47531169) x3	CC	yes	Riggs et al 2020	_	Hg19	hESC	_	Duplication	_	_	_	_	10	4,646,926-4,7531,169	TADs (brTAD)	All	Mutual	0.7	Benign	Pathogenic	Pathogenic	Pathogenic	Pathogenic	Duplication of a big portion of the chromosome 10.
Duplication	arr[GRCh37] 14q24.3(77,935,939_78,636,492)x3	DU	yes	Riggs et al 2020	Focal epilepsy; maternally inherited	Hg19	hESC	HP:0007359	Duplication	_	_	_	_	14	77,935,939-78,636,492	TADs (brTAD)	All	Mutual	0.7	Likely Benign	Uncertain	Uncertain	VUS	VUS	Duplicates a gene associated to neuropathy which is somehow related with the case phenotype; but since its a duplication and its TS is not defined, no conclusions can be made
Duplication	arr[GRCh37]16q24.3(89,727,432_89,886,148)x3	CU	yes	Riggs et al 2020	Altered sensorium and epilepticus; inheritance unknown	Hg19	hESC	HP:0031987,HP:0002133	Duplication	_	_	_	_	16	89,727,432-89,886,148	TADs (brTAD)	All	Mutual	0.7	Likely Benign	Uncertain	Uncertain	VUS	VUS	Overlap with case and control duplications; only affects AR genes with small similarity between phenotypes
Duplication	arr[GRCh37] 5q21.3(107249962_108344036)x3	DO	yes	Riggs et al 2020	_	Hg19	hESC	_	Duplication	_	_	_	_	5	107,249,962-108,344,036	TADs (brTAD)	All	Mutual	0.7	Likely Benign	Uncertain	Uncertain (Likely Benign)	VUS	VUS	No overlap with alterations; deletes several genes, none associated to phenotype
Duplication	arr[GRCh37] 11q24.2(126297655_127275723)x3	DF	yes	Riggs et al 2020	10 yo previously healthy girl with recent onset of movement disorder of unclear cause, also with recently discovered skeletal dysplasia, Chiari 1 malformation and syrinx; unknown inheritance	Hg19	hESC	HP:0100022,HP:0002652,HP:0007099,HP:0003396	Duplication	_	_	_	_	11	126,297,655-127,275,723	TADs (brTAD)	All	Mutual	0.7	Likely Benign	Uncertain	Uncertain	VUS	Likely pathogenic	Likely pathogenic classification due to the overlap with DD case
Duplication	arr[GRCh37] 8p23.2(3,571,948_4,900,891)x3	M	yes	Riggs et al 2020	_	Hg19	hESC	_	Duplication	_	_	_	_	8	3,571,948-4,900,891	TADs (brTAD)	All	Mutual	0.7	Likely Benign	Uncertain	Benign	VUS	VUS	Overlap with case and control duplications; only affects genes not associated with phenotypes
Duplication	arr[GRCh37] 3p25.2p25.1(13,019,290_13,847,073)x3	V	yes	Riggs et al 2020	_	Hg19	hESC	_	Duplication	_	_	_	_	3	13,019,290-13,847,073	TADs (brTAD)	All	Mutual	0.7	Likely Benign	Uncertain	Uncertain	VUS	VUS	No overlap with alterations; deletes several genes, none associated with phenotype
Duplication	arr[GRCh37] 18q21.1(47,093,759_47,449,144)x3	AG	yes	Riggs et al 2020	_	Hg19	hESC	_	Duplication	_	_	_	_	18	47,093,759-47,449,144	TADs (brTAD)	All	Mutual	0.7	Likely Benign	Uncertain	Uncertain	VUS	VUS	Overlap with case and control duplications; only affects genes not associated with phenotypes
Duplication	arr[GRCh37] 16p13.11(15,509,406_16,312,952)x3	CR	yes	Riggs et al 2020	3 yo male with transient alteration of awareness, cerebral cysts, delayed milestones	Hg19	hESC	HP:0004372, HP:0002350,HP:0001263	Duplication	_	_	_	_	16	15,509,406-16,312,952	TADs (brTAD)	All	Mutual	0.7	Likely Pathogenic	Likely Benign	Pathogenic (Likely Pathogenic)	VUS	VUS	Overlap with case and control duplications; affects genes associated with AR and AD phenotypes
Duplication	arr[GRCh37] 9q34.3(140,573,688_140,685,407)x3	DK	yes	Riggs et al 2020	2 yo male with autism,dysmorphic feature, developmental delay, aggressive behavior, no speech	Hg19	hESC	HP:0000717,HP:0001999,HP:0001263,HP:0000718,HP:0001344	Duplication	_	_	_	_	9	140,573,688-140,685,407	TADs (brTAD)	All	Mutual	0.7	Likely Pathogenic	Uncertain	Pathogenic	VUS	Pathogenic	Overlap with a likely pathogenic alteration; disruption of a AD gene, with phenotypic overlap
Duplication	arr[GRCh37] 15q11.2(24487787_25171720)x3	DN	yes	Riggs et al 2020	Short stature, acanthosis nigricans, learning disability; inheritance unknown	Hg19	hESC	HP:0004322,HP:0000956,HP:0001328	Duplication	_	_	_	_	15	24,487,787-25,171,720	TADs (brTAD)	All	Mutual	0.7	Likely Pathogenic	Pathogenic	Uncertain	VUS	Likely pathogenic	Overlap with pathogenic and VUS alterations; duplicates an AD gene, with phenotypic overlap
Duplication	arr[GRCh37]13q13.1(32,943,827_32,945,580)x3	EI	yes	Riggs et al 2020	Patient diagnosed with breast cancer at 42; germline testing (not tumor), inheritance unknown, exons 18 and 21 are normal	Hg19	hESC	HP:0003002	Duplication	_	_	_	_	13	32,943,827-32,945,580	TADs (brTAD)	All	Mutual	0.7	Likely Pathogenic	Uncertain	Uncertain	VUS	VUS	Doesn’t affect anything and there is no overlap with described alterations
Duplication	arr[GRCh37] 15q24.1q24.2(74,398,119_76,053,391)x3	CV	yes	Riggs et al 2020	None provided, tested following identification in sibling, mom (maternally inherited)	Hg19	hESC	_	Duplication	_	_	_	_	15	74,398,119-76,053,391	TADs (brTAD)	All	Mutual	0.7	Likely Pathogenic	Pathogenic (Likely Pathogenic)	Pathogenic	Likely Pathogenic	Likely pathogenic	Overlaps a DD case, but only duplicates one AD gene, and we don’t have phenotype
Duplication	arr[GRCh37] 2q35(215,772,556_220,450,837)x3	DX	yes	Riggs et al 2020	Autism spectrum disorder, limited language, repetitive movement; inheritance unknown	Hg19	hESC	HP:0000717,HP:0002465,HP:0000733	Duplication	_	_	_	_	2	215,772,556-220,450,837	TADs (brTAD)	All	Mutual	0.7	Likely Pathogenic	Likely Pathogenic	Likely Pathogenic	Likely Pathogenic	Likely pathogenic	Overlap with a pathogenic alteration, but none of the AD/AR phenotypes have a high overlap with the cases phenotype
Duplication	arr[GRCh37] 12q24.21(116,533,732_116,632,392)x3	AI	yes	Riggs et al 2020	_	Hg19	hESC	_	Duplication	_	_	_	_	12	116,533,732-116,632,392	TADs (brTAD)	All	Mutual	0.7	Likely Pathogenic	Likely Pathogenic	Likely Pathogenic	Likely Pathogenic	Likely pathogenic	Disrupts a gene with triplosensitivity associated to AD phenotype; the case has no available phenotype for us to compare
Duplication	arr[GRCh37] 5p13.2(36961572_37789193)x3	DP	yes	Riggs et al 2020	No clinical information, de novo	Hg19	hESC	_	Duplication	_	_	_	_	5	36,961,572-37,789,193	TADs (brTAD)	All	Mutual	0.7	Pathogenic	Uncertain	Pathogenic (Likely Pathogenic)	Likely Pathogenic	Likely pathogenic	Overlaps a case and a VUS alteration; Disrupts a gene with triplosensitivity associated to AD phenotype; the case has no available phenotype for us to compare
Duplication	arr[GRCh37] 16p11.2(29,517,698_30,177,240)x3	DW	yes	Riggs et al 2020	Asperger syndrome; inheritance unknown	Hg19	hESC	HP:0000708	Duplication	_	_	_	_	16	29,517,698-30,177,240	TADs (brTAD)	All	Mutual	0.7	Pathogenic	Pathogenic	Likely Pathogenic (Pathogenic)	Pathogenic	Pathogenic	Overlap with pathogenic duplications, duplicates AD genes, with phenotypic overlap
Duplication	arr[GRCh37] 22q11.21(20,109,547_21,290,949)x3	I	yes	Riggs et al 2020	_	Hg19	hESC	_	Duplication	_	_	_	_	22	20,109,547-21,290,949	TADs (brTAD)	All	Mutual	0.7	Pathogenic	Likely Pathogenic (Uncertain)	Uncertain	VUS	Likely pathogenic	Overlap with a pathogenic variant, an duplicates several genes associated with phenotype, but since there is no phenotype to compare, we cant be sure
Duplication	arr[GRCh37] Xq22.2(102857802 _103135921)x2 [MALE]	CA	yes	Riggs et al 2020	_	Hg19	hESC	_	Duplication	_	_	_	_	X	102,857,802 -103,135,921	TADs (brTAD)	All	Mutual	0.7	Pathogenic	Pathogenic	Pathogenic	Pathogenic	Pathogenic	Overlaps a pathogenic alteration and duplicates a triplosensitivity gene associated to phenotype
Duplication	arr[GRCh37]16p11.2(29,802,654_30,177,240)x3	CW	yes	Riggs et al 2020	Short stature; unknown inheritance	Hg19	hESC	HP:0004322	Duplication	_	_	_	_	16	29,802,654-30,177,240	TADs (brTAD)	All	Mutual	0.7	Uncertain	Uncertain (Likely Pathogenic)	Likely Pathogenic	Likely Pathogenic	Pathogenic	Overlap with several case and pathogenic alterations; overlap of phenotypes with at least 2 of the ones duplicated
Duplication	arr[GRCh37] 2q23.1q23.2(149,218,583_149,933,863)x3	CX	yes	Riggs et al 2020	Autism, Severe developmental delays; inheritance unknown	Hg19	hESC	HP:0000717,HP:0001263	Duplication	_	_	_	_	2	149,218,583-149,933,863	TADs (brTAD)	All	Mutual	0.7	Uncertain	Uncertain (Likely Pathogenic)	Likely Pathogenic	Likely Pathogenic	VUS	Overlap with VUS and control alterations; partial overlap with the gene phenotypes
Duplication	arr[GRCh37] 7q11.22(70039743_70188336)x3	DD	yes	Riggs et al 2020	1 yo girl with failure to thrive, short stature, gross motor delay, cleft palate, metatarsus adductus; de novo	Hg19	hESC	HP:0001508, HP:0004322,HP:0002194,HP:0000175,HP:0001840	Duplication	_	_	_	_	7	70,039,743-70,188,336	TADs (brTAD)	All	Mutual	0.7	Uncertain	Pathogenic (Likely Pathogenic)	Uncertain	Likely Pathogenic	Likely pathogenic	Disruption of an AD gene, with some phenotypic overlap
Duplication	arr[GRCh37]17q21.31(41,258,421_41,258,605)x3	EF	yes	Riggs et al 2020	Right breast cancer diagnosed at 58 and Left breast cancer diagnosed at 60, Daughter _ breast cancer diagnosed at 33, Father _pancreatic cancer diagnosed at 74; Paternal grandfather _ unknown cancer diagnosed at 53; germline testing (not tumor); inheritance unknown; exons 3 and 5 are normal per assay	Hg19	hESC	HP:0003002	Duplication	_	_	_	_	17	41,258,421-41,258,605	TADs (brTAD)	All	Mutual	0.7	Uncertain	Likely Pathogenic	Uncertain	VUS	Pathogenic	Disruption of BRACA1, with total overlap of phenotype
Duplication	arr[GRCh37] 22q11.21(18661724_21561514)x3	DM	yes	Riggs et al 2020	Developmental delay, maternally inherited	Hg19	hESC	HP:0001263	Duplication	_	_	_	_	22	18,661,724-21,561,514	TADs (brTAD)	All	Mutual	0.7	Uncertain	Pathogenic	Pathogenic	Pathogenic	Pathogenic	Overlap with several case and pathogenic alterations; overlap of phenotypes with at least 2 of the ones duplicated
Duplication	arr[GRCh37] 16p11.2(28,819,028_29,051,191)x3	CH	yes	Riggs et al 2020	_	Hg19	hESC	_	Duplication	_	_	_	_	16	28,819,028-29,051,191	TADs (brTAD)	All	Mutual	0.7	Uncertain	Uncertain	Uncertain	VUS	VUS	Overlap with the full range of classifications; duplication of several genes. but no evidence of their role
Duplication	arr[GRCh37] 9p13.2(36,360,269_36,950,301)x3	DT	yes	Riggs et al 2020	Hypoplastic left heart syndrome; inheritance unknown	Hg19	hESC	HP:0004383,HP:0001680,HP:0001650	Duplication	_	_	_	_	9	36,360,269-36,950,301	TADs (brTAD)	All	Mutual	0.7	Uncertain	Uncertain	Uncertain	VUS	Likely Benign	Do not afect relevant elements and has several overlaps with benign and control variants
Duplication	arr[GRCh37] 14q11.2q12(24,080,270_24,631,608)x3	DV	yes	Riggs et al 2020	Autism; inheritance unknown	Hg19	hESC	HP:0000717	Duplication	_	_	_	_	14	24,080,270-24,631,608	TADs (brTAD)	All	Mutual	0.7	Uncertain	Uncertain	Uncertain	VUS	VUS	No overlap with alterations; duplicates several genes but no evidence of phenotypic overlap
Duplication	arr[GRCh37]19p13.3(1,204,812_1,226,846)x3	EG	yes	Riggs et al 2020	Pancreatic adenocarcinoma dx age 47; germline testing (not tumor), unknown inheritance; Exon 8 is normal. Extension upstream of the gene is unknown.	Hg19	hESC	HP:0006725	Duplication	_	_	_	_	19	1,204,812-1,226,846	TADs (brTAD)	All	Mutual	0.7	Uncertain	Uncertain	Uncertain	VUS	VUS	Overlap with a VUS alteration; doesn’t duplicate any gene
Duplication	arr[GRCh37] 16p13.12(14,594,908_14,766,618)x3	AK	yes	Riggs et al 2020	_	Hg19	hESC	_	Duplication	_	_	_	_	16	14,594,908-14,766,618	TADs (brTAD)	All	Mutual	0.7	Uncertain	Uncertain	Pathogenic (uncertain)	VUS	VUS	No overlap with alterations; duplicates several genes but no evidence of phenotypic overlap
Duplication	arr[GRCh37] 12q24.13(112,844,056_113,841,611)x3	AL	yes	Riggs et al 2020	_	Hg19	hESC	_	Duplication	_	_	_	_	12	112,844,056-113,841,611	TADs (brTAD)	All	Mutual	0.7	Uncertain	Likely Pathogenic	Uncertain	VUS	VUS	No overlap with alterations; deletes several genes, AD and AR, but none triplosensible, and no phenotype for comparison
Duplication	arr[GRCh37] 6q14.1q14.2(80,573,500_83,983,729)x3	BC	yes	Riggs et al 2020	_	Hg19	hESC	_	Duplication	_	_	_	_	6	80,573,500-83,983,729	TADs (brTAD)	All	Mutual	0.7	Uncertain	Likely Pathogenic (Uncertain)	Uncertain	VUS	VUS	No overlap with alterations; deletes several genes, AD and AR, but none triplosensible, and no phenotype for comparison
Duplication	arr[GRCh37] Xq22.2(103033744 _103288063)x2 [MALE]	CB	yes	Riggs et al 2020	_	Hg19	hESC	_	Duplication	_	_	_	_	X	103,033,744 -103,288,063	TADs (brTAD)	All	Mutual	0.7	Uncertain	Pathogenic	Uncertain	VUS	Likely pathogenic	Overlap with VUS and pathogenic variants, and partially deletes a XLR associated gene, in a male; no phenotype for comparison
Duplication	arr[GRCh37] 2q12.2q12.3(106,878,800_108,518,292)x3	W	yes	Riggs et al 2020	_	Hg19	hESC	_	Duplication	_	_	_	_	2	106,878,800-108,518,292	TADs (brTAD)	All	Mutual	0.7	Uncertain	Likely Benign	Uncertain	VUS	VUS	Overlap with VUS and benign variants, and partially deletes several non disease associated genes
Duplication	arr[GRCh37] 13q12.12(23,533,358_24,958,572) x3	BI	yes	Riggs et al 2020	_	Hg19	hESC	_	Duplication	_	_	_	_	13	23,533,358-24,958,572	TADs (brTAD)	All	Mutual	0.7	Uncertain	Benign	Likely Benign	Likely Benign	Likely Benign	Doesn’t affect much; overlap with benign and likely benign alterations
Duplication	arr[GRCh37] 11q22.3(102,948,591_103,694,905)x3	AV	yes	Riggs et al 2020	_	Hg19	hESC	_	Duplication	_	_	_	_	11	102,948,591-103,694,905	TADs (brTAD)	All	Mutual	0.7	Uncertain	Uncertain (Likely Benign)	Uncertain	VUS	VUS	Overlaps benign and VUS alterations; duplicates AR gene
Duplication	arr[GRCh37] 9p24.1p23(6,704,474_10,486,872)x3	AW	yes	Riggs et al 2020	_	Hg19	hESC	_	Duplication	_	_	_	_	9	6,704,474-10,486,872	TADs (brTAD)	All	Mutual	0.7	Uncertain	Uncertain	Uncertain	VUS	VUS	Does not overlap any alterations; and affects several non disease associated genes
Duplication	arr[GRCh37] 19p13.3(2,349,974_2,940,906)x3	AZ	yes	Riggs et al 2020	_	Hg19	hESC	_	Duplication	_	_	_	_	19	2,349,974-2,940,906	TADs (brTAD)	All	Mutual	0.7	Uncertain	Uncertain	Uncertain	VUS	VUS	Overlaps VUS alterations; duplicates AR and AD genes
Duplication	arr[GRCh37] 8q12.3(62,538,732_65,591,265)x3	BG	yes	Riggs et al 2020	_	Hg19	hESC	_	Duplication	_	_	_	_	8	62,538,732-65,591,265	TADs (brTAD)	All	Mutual	0.7	Uncertain	Uncertain	Uncertain	VUS	VUS	Does not overlap any alterations; and affects several non disease associated genes
Duplication	46,XY.arr[GRCh37] Xp22.33p22.32(1,734,397_4,958,582)x3	BH	yes	Riggs et al 2020	_	Hg19	hESC	_	Duplication	_	_	_	_	X	1,734,397-4,958,582	TADs (brTAD)	All	Mutual	0.7	Uncertain	Uncertain (Likely Benign)	Uncertain	VUS	VUS	Does not overlap any alterations; and affects several non disease associated genes
Duplication	arr[GRCh37] 17q21.31(41784108_42438203)x3	BK	yes	Riggs et al 2020	_	Hg19	hESC	_	Duplication	_	_	_	_	17	41,784,108-42,438,203	TADs (brTAD)	All	Mutual	0.7	Uncertain	Uncertain	Uncertain	VUS	VUS	Does not overlap any alterations; and affects several AD associated genes, but there is no triplosensitivity scored genes and no phenotype to compare
Duplication	arr[GRCh37] 6q27(170575101_170881749)x3	BM	yes	Riggs et al 2020	_	Hg19	hESC	_	Duplication	_	_	_	_	6	170,575,101-170,881,749	TADs (brTAD)	All	Mutual	0.7	Uncertain	Uncertain	Uncertain	VUS	VUS	Overlaps VUS and benign alterations; and affects several AD associated genes, but there is no triplosensitivity scored genes and no phenotype to compare
Duplication	arr[GRCh37] 5q35.3(178,291,553_179,343,716)x3	C	yes	Riggs et al 2020	_	Hg19	hESC	_	Duplication	_	_	_	_	5	178,291,553-179,343,716	TADs (brTAD)	All	Mutual	0.7	Uncertain	Uncertain	Uncertain	VUS	VUS	Does not overlap any alterations; and affects several AD associated genes, but there is no triplosensitivity scored genes and no phenotype to compare
Duplication	arr[GRCh37]Xp22.2(10149642 _ 10830236) x2 MALE	CD	yes	Riggs et al 2020	_	Hg19	hESC	_	Duplication	_	_	_	_	X	10,149,642-10,830,236	TADs (brTAD)	All	Mutual	0.7	Uncertain	Uncertain	Uncertain	VUS	VUS	Overlaps VUS alterations; duplicates AR genes, whit 0 on triplosensitivity
Duplication	arr[GRCh37]17q11.2(29681300 _29768428)x3	CE	yes	Riggs et al 2020	_	Hg19	hESC	_	Duplication	_	_	_	_	17	29,681,300 -29,768,428	TADs (brTAD)	All	Mutual	0.7	Uncertain	Uncertain	Uncertain	VUS	VUS	Overlaps VUS alterations; duplicates AR and AD genes, with no triplosensitivity scores defined
Duplication	arr[GRCh37]17p13.1(7448219 _7573899)x3	CF	yes	Riggs et al 2020	_	Hg19	hESC	_	Duplication	_	_	_	_	17	7,448,219 -7,573,899	TADs (brTAD)	All	Mutual	0.7	Uncertain	Uncertain	Uncertain	VUS	VUS	Does not overlap any alterations; and affects several AD associated genes, but there is no triplosensitivity scored genes and no phenotype to compare
Duplication	arr[GRCh37]2p21p16.3(47433147 _47827310) x3	CG	yes	Riggs et al 2020	_	Hg19	hESC	_	Duplication	_	_	_	_	2	47,433,147 -47,827,310	TADs (brTAD)	All	Mutual	0.7	Uncertain	Uncertain	Uncertain	VUS	VUS	Overlaps VUS alterations; duplicates AR and AD genes, with no triplosensitivity scores defined
Duplication	arr[GRCh37] 7q21.11(83,782,434_84,876,096)x3	D	yes	Riggs et al 2020	_	Hg19	hESC	_	Duplication	_	_	_	_	7	83,782,434-84,876,096	TADs (brTAD)	All	Mutual	0.7	Uncertain	Uncertain	Uncertain	VUS	VUS	Overlaps VUS alterations; duplicates genes, with no triplosensitivity scores defined
Duplication	arr[GRCh37] 18p11.32p11.31(2,821,972_3,412,357)x3	F	yes	Riggs et al 2020	_	Hg19	hESC	_	Duplication	_	_	_	_	18	2,821,972-3,412,357	TADs (brTAD)	All	Mutual	0.7	Uncertain	Uncertain	Uncertain	VUS	Likely Benign	Overlaps benign and likely benign alterations
Duplication	arr[GRCh37] Xp22.33(1,519,902_2,140,501)x3	J	yes	Riggs et al 2020	_	Hg19	hESC	_	Duplication	_	_	_	_	X	1,519,902-2,140,501	TADs (brTAD)	All	Mutual	0.7	Uncertain	Uncertain	Uncertain (Likely Benign)	VUS	Likely Benign	Overlaps benign and likely benign alterations
Duplication	arr[GRCh37] 13q12.11q12.12(22,952,407_25,406,588)x3	N	yes	Riggs et al 2020	_	Hg19	hESC	_	Duplication	_	_	_	_	13	22,952,407-25,406,588	TADs (brTAD)	All	Mutual	0.7	Uncertain	Uncertain	Uncertain	VUS	Likely Benign	Overlaps benign with benign alterations and doesn’t affect AD associated genes
Duplication	arr[GRCh37] 15q26.3(100,692,803_102,260,994)x3	Q	yes	Riggs et al 2020	_	Hg19	hESC	_	Duplication	_	_	_	_	15	100,692,803-102,260,994	TADs (brTAD)	All	Mutual	0.7	Uncertain	Uncertain	Uncertain	VUS	VUS	Overlaps VUS alterations; duplicates genes, with no triplosensitivity scores defined
Duplication	arr[GRCh37] 3q21.1(123,042,165_123,477,576)x3	AA	yes	Riggs et al 2020	_	Hg19	hESC	_	Duplication	_	_	_	_	3	123,042,165-123,477,576	TADs (brTAD)	All	Mutual	0.7	Uncertain	Uncertain	Uncertain	VUS	VUS	Overlaps VUS alterations; duplicates genes, with no triplosensitivity scores defined
Duplication	arr[GRCh37] 15q25.1(79,694,215_80,368,818)x3	AB	yes	Riggs et al 2020	_	Hg19	hESC	_	Duplication	_	_	_	_	15	79,694,215-80,368,818	TADs (brTAD)	All	Mutual	0.7	Uncertain	Uncertain	Uncertain	VUS	VUS	Does not overlap any alterations; and affects one AR associated gene, but there is no triplosensitivity scored genes and no phenotype to compare
Duplication	arr[GRCh37] 12p13.33p13.32(1,740,520_3,600,867)x3	AF	yes	Riggs et al 2020	_	Hg19	hESC	_	Duplication	_	_	_	_	12	1,740,520-3,600,867	TADs (brTAD)	All	Mutual	0.7	Uncertain	Uncertain	Uncertain	VUS	VUS	Overlaps VUS alterations; duplicates genes, with no triplosensitivity scores defined

## Sheet: liGS Clinical cases
liGS clinical cases and respective Svs and CNVs analysed by SVInterpreter
The original classification corresponds to the classification done without the use of the SVInterpreter tool.
						Input Parameters														Conclusions
Type of alteration	Variant	Family	Published?	Ref	Phenotype	Reference Human Genome (version)	Cell line Hi_C data to use as reference	Phenotypic description using HPO (optional)	Type of structural variant	Chromosome A/Donor chromosome	Chromosome B/Recipient Chromosome	Breakpoint A/inserted region	Breakpoint B/Recipient region	Chromosome	Start-end	Analysis based on	Databases to used on the overlap search	Type of overlap search	Overlap Cutoff	Original classification	Conclusion of the manual interpretation of the case	SVInterpeter based classification	Conclusion of the interpretation based on the output tables.
Inversion	inv(12)(q24.31)	DGRC0004	no	Cardoso 2017	Severe global developmental delay,Delayed speech and language development,Absent speech,Intellectual disability,Broad_based gait,Hypertonia ,Hyperreflexia,Autistic behavior,Hyperactivity,Attention deficit hyperactivity disorder,Stereotypy,Excessive chewing/mouthing behaviors,Intrauterine growth retardation,Short stature,Failure to thrive ,Microcephaly,Abnormal facial shape,Triangular face,Short p…	Hg38	hEsc	HP:0011344,HP:0000750,HP:0001344,HP:0001249,HP:0002136,HP:0001276,HP:0001347,HP:0000729,HP:0000752,HP:0007018,HP:0000733,HP:0001511,HP:0004322,HP:0001508,HP:0000252,HP:0001999,HP:0000325,HP:0000322,HP:0000219,HP:0000490,HP:0000601,HP:0001631,HP:0001684,HP:0011968,HP:0012450,HP:0002566,HP:0002650,HP:0001845,HP:0000028,HP:0000034	inversion	_	_	_	_	12	122,135,674-122,139,375	TADs (brTAD)	_	_	_	Benign	Do not affect any genes associated to AD disorders	Benign	Benign: No disruption of anything and no genes associated to AD diseases with phenotypic overlap
Inversion	inv(2)(p16.1q14.3)	DGRC0004	no	Cardoso 2017	Severe global developmental delay,Delayed speech and language development,Absent speech,Intellectual disability,Broad_based gait,Hypertonia ,Hyperreflexia,Autistic behavior,Hyperactivity,Attention deficit hyperactivity disorder,Stereotypy,Excessive chewing/mouthing behaviors,Intrauterine growth retardation,Short stature,Failure to thrive ,Microcephaly,Abnormal facial shape,Triangular face,Short p…	Hg38	hEsc	HP:0011344,HP:0000750,HP:0001344,HP:0001249,HP:0002136,HP:0001276,HP:0001347,HP:0000729,HP:0000752,HP:0007018,HP:0000733,HP:0001511,HP:0004322,HP:0001508,HP:0000252,HP:0001999,HP:0000325,HP:0000322,HP:0000219,HP:0000490,HP:0000601,HP:0001631,HP:0001684,HP:0011968,HP:0012450,HP:0002566,HP:0002650,HP:0001845,HP:0000028,HP:0000034	inversion	_	_	_	_	2	55,707,512-123,010,502	TADs (brTAD)	_	_	_	Benign	Do not affect any genes associated to AD disorders	Benign	Benign: No disruption of anything and o genes associated to AD diseases on the same TAD.
Deletion	del(12)(q14.1)	DGRC0004	no	Cardoso 2017	Severe global developmental delay,Delayed speech and language development,Absent speech,Intellectual disability,Broad_based gait,Hypertonia ,Hyperreflexia,Autistic behavior,Hyperactivity,Attention deficit hyperactivity disorder,Stereotypy,Excessive chewing/mouthing behaviors,Intrauterine growth retardation,Short stature,Failure to thrive ,Microcephaly,Abnormal facial shape,Triangular face,Short p…	Hg38	hEsc	HP:0011344,HP:0000750,HP:0001344,HP:0001249,HP:0002136,HP:0001276,HP:0001347,HP:0000729,HP:0000752,HP:0007018,HP:0000733,HP:0001511,HP:0004322,HP:0001508,HP:0000252,HP:0001999,HP:0000325,HP:0000322,HP:0000219,HP:0000490,HP:0000601,HP:0001631,HP:0001684,HP:0011968,HP:0012450,HP:0002566,HP:0002650,HP:0001845,HP:0000028,HP:0000034	deletion	_	_	_	_	12	59,545,397-59,551,032	TADs (brTAD)	All	Mutual	0.7	Benign	Do not affect any genes	Benign	Benign (-1): Completely contained inside a benign variant. Do not affect any gene.
Deletion	del(18)(q22.3)	DGRC0004	no	Cardoso 2017	Severe global developmental delay,Delayed speech and language development,Absent speech,Intellectual disability,Broad_based gait,Hypertonia ,Hyperreflexia,Autistic behavior,Hyperactivity,Attention deficit hyperactivity disorder,Stereotypy,Excessive chewing/mouthing behaviors,Intrauterine growth retardation,Short stature,Failure to thrive ,Microcephaly,Abnormal facial shape,Triangular face,Short p…	Hg38	hEsc	HP:0011344,HP:0000750,HP:0001344,HP:0001249,HP:0002136,HP:0001276,HP:0001347,HP:0000729,HP:0000752,HP:0007018,HP:0000733,HP:0001511,HP:0004322,HP:0001508,HP:0000252,HP:0001999,HP:0000325,HP:0000322,HP:0000219,HP:0000490,HP:0000601,HP:0001631,HP:0001684,HP:0011968,HP:0012450,HP:0002566,HP:0002650,HP:0001845,HP:0000028,HP:0000034	deletion	_	_	_	_	18	71,762,516-71,768,171	TADs (brTAD)	All	Mutual	0.7	Benign	Do not affect any genes	Benign	Benign (-1): Completely contained inside a benign variant. Only affects a lincRNA
Duplication	dup(2)(q21.1)	DGRC0004	no	Cardoso 2017	Severe global developmental delay,Delayed speech and language development,Absent speech,Intellectual disability,Broad_based gait,Hypertonia ,Hyperreflexia,Autistic behavior,Hyperactivity,Attention deficit hyperactivity disorder,Stereotypy,Excessive chewing/mouthing behaviors,Intrauterine growth retardation,Short stature,Failure to thrive ,Microcephaly,Abnormal facial shape,Triangular face,Short p…	Hg38	hEsc	HP:0011344,HP:0000750,HP:0001344,HP:0001249,HP:0002136,HP:0001276,HP:0001347,HP:0000729,HP:0000752,HP:0007018,HP:0000733,HP:0001511,HP:0004322,HP:0001508,HP:0000252,HP:0001999,HP:0000325,HP:0000322,HP:0000219,HP:0000490,HP:0000601,HP:0001631,HP:0001684,HP:0011968,HP:0012450,HP:0002566,HP:0002650,HP:0001845,HP:0000028,HP:0000034	duplication	_	_	_	_	2	129,812,267-130,401,443	TADs (brTAD)	All	Mutual	0.7	Likely benign	Same gene content as a benign alteration	Likely benign	Likely benign (-0.9): Same gene content as a benign alteration; do not affect any triplosensitive-defined gene; A DD case appears with the same alteration
Deletion	del(15)(q11.2)	DGRC0004	no	Cardoso 2017	Severe global developmental delay,Delayed speech and language development,Absent speech,Intellectual disability,Broad_based gait,Hypertonia ,Hyperreflexia,Autistic behavior,Hyperactivity,Attention deficit hyperactivity disorder,Stereotypy,Excessive chewing/mouthing behaviors,Intrauterine growth retardation,Short stature,Failure to thrive ,Microcephaly,Abnormal facial shape,Triangular face,Short p…	Hg38	hEsc	HP:0011344,HP:0000750,HP:0001344,HP:0001249,HP:0002136,HP:0001276,HP:0001347,HP:0000729,HP:0000752,HP:0007018,HP:0000733,HP:0001511,HP:0004322,HP:0001508,HP:0000252,HP:0001999,HP:0000325,HP:0000322,HP:0000219,HP:0000490,HP:0000601,HP:0001631,HP:0001684,HP:0011968,HP:0012450,HP:0002566,HP:0002650,HP:0001845,HP:0000028,HP:0000034	deletion	_	_	_	_	15	24,098,612-24,240,711	TADs (brTAD)	All	Mutual	0.7	Benign	Do not affect any genes	Benign	Benign (-1): Completely contained inside a benign variant. Only affects a lincRNA
Duplication	dup(17)(q21.31)	DGRC0004	no	Cardoso 2017	Severe global developmental delay,Delayed speech and language development,Absent speech,Intellectual disability,Broad_based gait,Hypertonia ,Hyperreflexia,Autistic behavior,Hyperactivity,Attention deficit hyperactivity disorder,Stereotypy,Excessive chewing/mouthing behaviors,Intrauterine growth retardation,Short stature,Failure to thrive ,Microcephaly,Abnormal facial shape,Triangular face,Short p…	Hg38	hEsc	HP:0011344,HP:0000750,HP:0001344,HP:0001249,HP:0002136,HP:0001276,HP:0001347,HP:0000729,HP:0000752,HP:0007018,HP:0000733,HP:0001511,HP:0004322,HP:0001508,HP:0000252,HP:0001999,HP:0000325,HP:0000322,HP:0000219,HP:0000490,HP:0000601,HP:0001631,HP:0001684,HP:0011968,HP:0012450,HP:0002566,HP:0002650,HP:0001845,HP:0000028,HP:0000034	duplication	_	_	_	_	17	46,110,125-46,214,953	TADs (brTAD)	All	Mutual	0.7	Benign	Same gene content as a benign alteration	Benign	Benign (-1): Disrupts the non triplosensitive gene KANSL1. Overlaped by several benign variants
Deletion	del(Y)(q11.23)	DGRC0004	no	Cardoso 2017	Severe global developmental delay,Delayed speech and language development,Absent speech,Intellectual disability,Broad_based gait,Hypertonia ,Hyperreflexia,Autistic behavior,Hyperactivity,Attention deficit hyperactivity disorder,Stereotypy,Excessive chewing/mouthing behaviors,Intrauterine growth retardation,Short stature,Failure to thrive ,Microcephaly,Abnormal facial shape,Triangular face,Short p…	Hg38	hEsc	HP:0011344,HP:0000750,HP:0001344,HP:0001249,HP:0002136,HP:0001276,HP:0001347,HP:0000729,HP:0000752,HP:0007018,HP:0000733,HP:0001511,HP:0004322,HP:0001508,HP:0000252,HP:0001999,HP:0000325,HP:0000322,HP:0000219,HP:0000490,HP:0000601,HP:0001631,HP:0001684,HP:0011968,HP:0012450,HP:0002566,HP:0002650,HP:0001845,HP:0000028,HP:0000034	deletion	_	_	_	_	Y	24,868,137-25,079,989	TADs (brTAD)	All	Mutual	0.7	Benign	Do not affect any genes associated to AD disorders	Benign	Benign (-1): Completely contained inside a benign variant. Affects linRNA/genes not triplosensitive.
Translocation	t(2;7)(q23.3;q32.1)	DGRC0010	no	Marques 2017	Intrauterine growth retardation, congenital microcephaly, severe developmental delay, hemiparesis, Abnormal cortical gyration, Schizencephaly, Frontal polymicrogyria, seizures	Hg38	hEsc	HP:0001511,HP:0011451,HP:0011344, HP:0001269, HP:0002536, HP:0010636, HP:0006821, HP:0001250	translocation	2	7	152,690,241-152,690,514	128,012,348-128,012,507	_	_	TADs (brTAD)	_	_	_	Likely pathogenic	The complex rearrangement affects the genes CACNB4, PRPF40A, PACRG with phenotypic overlap; potential position effect over PRKN and QKI.	Likely pathogenic	Likely pathogenic: The chr2 breakpoint is located on the TAD that contains the gene CACNB4, associated to AD epilepsy, and with overlap with the case’s phenotype (p-value=0.03). The breakpoint disrupts the PRPF40A HI gene associated to huntington disease, a neurological disorder. There is no complete overlap between the case phenotype and both these genes.
Complex rearrangement	cpx(5;6)(q23.2;q26)	DGRC0010	no	Marques 2017	Intrauterine growth retardation, congenital microcephaly, severe developmental delay, hemiparesis, Abnormal cortical gyration, Schizencephaly, Frontal polymicrogyria, seizures	Hg38	hEsc	HP:0001511,HP:0011451,HP:0011344, HP:0001269, HP:0002536, HP:0010636, HP:0006821, HP:0001250	translocation	5	6	124,839,554-124,841,122	163,050,301-163,051,207	_	_	TADs (brTAD)	_	_	_			Likely pathogenic	Likely pathogenic: The chr6 breakpoint disrupts the PACRG gene that is HI and is associated with neurological disorders; Potential position effect, related with the disruption of the geneHancer cluster of interactions, over the the genes PRKN and QKI, both also related with neurological disorders.
		DGRC0010	no	Marques 2017	Intrauterine growth retardation, congenital microcephaly, severe developmental delay, hemiparesis, Abnormal cortical gyration, Schizencephaly, Frontal polymicrogyria, seizures	Hg38	hEsc	HP:0001511,HP:0011451,HP:0011344, HP:0001269, HP:0002536, HP:0010636, HP:0006821, HP:0001250	translocation	5	6	126,290,413-126,290,882	128,189,848-128,190,388	_	_	TADs (brTAD)	_	_	_			VUS	VUS: The chr6 breakpoint disrupts the gene HI PTPRK that shows no evidence of being associated with the case. Nevertheless, there is the possibility over the LAMA2 gene, associated to AR disroder with partial overlap with the case phenotype. No evidence of position effect is showed.
		DGRC0010	no	Marques 2017	Intrauterine growth retardation, congenital microcephaly, severe developmental delay, hemiparesis, Abnormal cortical gyration, Schizencephaly, Frontal polymicrogyria, seizures	Hg38	hEsc	HP:0001511,HP:0011451,HP:0011344, HP:0001269, HP:0002536, HP:0010636, HP:0006821, HP:0001250	inversion	_	_	_	_	6	128,142,656-163,050,301	TADs (brTAD)	_	_	_			_	(The regions involved here were previously analyzed on the previous tables, since this is a complex rearrangement)
Deletion	del(9)(p24.1)	DGRC0010	no	Marques 2017	Intrauterine growth retardation, congenital microcephaly, severe developmental delay, hemiparesis, Abnormal cortical gyration, Schizencephaly, Frontal polymicrogyria, seizures	Hg38	hEsc	HP:0001511,HP:0011451,HP:0011344, HP:0001269, HP:0002536, HP:0010636, HP:0006821, HP:0001250	deletion	_	_	_	_	9	8,004,000-8,020,000	TADs (brTAD)	All	Mutual	0.7	Benign	Overlaps a benign variant	Benign	Benign (-1): Completely contained inside a benign variant. Do not affect any gene.
Deletion	del(12)(p11.21)	DGRC0010	no	Marques 2017	Intrauterine growth retardation, congenital microcephaly, severe developmental delay, hemiparesis, Abnormal cortical gyration, Schizencephaly, Frontal polymicrogyria, seizures	Hg38	hEsc	HP:0001511,HP:0011451,HP:0011344, HP:0001269, HP:0002536, HP:0010636, HP:0006821, HP:0001250	deletion	_	_	_	_	12	33,144,000-33,156,000	TADs (brTAD)	All	Mutual	0.7	Benign	Overlaps a benign variant	Benign	Benign (-1): Completely contained inside a benign variant. Do not affect any gene.
Deletion	del(2)(p22.3)	DGRC0010	no	Marques 2017	Intrauterine growth retardation, congenital microcephaly, severe developmental delay, hemiparesis, Abnormal cortical gyration, Schizencephaly, Frontal polymicrogyria, seizures	Hg38	hEsc	HP:0001511,HP:0011451,HP:0011344, HP:0001269, HP:0002536, HP:0010636, HP:0006821, HP:0001250	deletion	_	_	_	_	2	36,107,000-36,140,000	TADs (brTAD)	All	Mutual	0.7	Benign	Overlaps a benign variant	Benign	Benign (-1): Completely contained inside a benign variant. Do not affect any gene.
Insertion	ins(10)(q26.13)	DGRC0010	no	Marques 2017	Intrauterine growth retardation, congenital microcephaly, severe developmental delay, hemiparesis, Abnormal cortical gyration, Schizencephaly, Frontal polymicrogyria, seizures	Hg38	hEsc	HP:0001511,HP:0011451,HP:0011344, HP:0001269, HP:0002536, HP:0010636, HP:0006821, HP:0001250	insertion	10	10	125,501,869-125,502,062	125,506,390-125,510,142	_	_	TADs (brTAD)	_	_	_	Benign	Only involves intergenic regions	Benign	Benign: The insertion only involves intergenic regions
Insertion	ins(20)(q11.1)	DGRC0010	no	Marques 2017	Intrauterine growth retardation, congenital microcephaly, severe developmental delay, hemiparesis, Abnormal cortical gyration, Schizencephaly, Frontal polymicrogyria, seizures	Hg38	hEsc	HP:0001511,HP:0011451,HP:0011344, HP:0001269, HP:0002536, HP:0010636, HP:0006821, HP:0001250	insertion	20	20	29,885,710-29,888,478	29,261,267-29,262,604	_	_	TADs (brTAD)	_	_	_	Benign	Only involves intergenic regions	Benign	Benign: The insertion only involves intergenic regions
Complex rearrangement	t(2;3;7)(q24.3;q29;q36.1)	DGRC0028	no	_	Microcephaly, craniofacial dysmorphia, longitudinal elongated and large fontanelle, asymmetric prominent left face, Microretrognathia macrostomia, high arched palate, broad nasal bridge, thick prominent nose, upward nostrils, smooth philtrum, torticollis, partial syndactily between toes 2 and 3 on both legs, "claw_like" and contracted hand fingers, abnomal lamina dentalis with prominent tubers to…	Hg38	hEsc	HP:0000252, HP:0001999, HP:0000239, HP:0000324, HP:0000154, HP:0000308, HP:0000218, HP:0000431, HP:0000463, HP:0000319, HP:0000473, HP:0004691, HP:0004095, HP:0000767,	translocation	2	3	163,996,105-165,713,135	195,332,181-195,333,018	_	_	TADs (brTAD)	_	_	_	Likely pathogenic	Position effect over FIGN, TTC21B. Overlap with likely pathogenic variant	Likely pathogenic	Likely pathogenic: Potential position effect over HI gene FIGN. The gene has been described as part of diferent chr2 deletion disorders with some phenotype overlap: facial dysmorphisms, microcephaly and finger dysmorphisms. (Belengeanu et al 2014); Two HI genes are deleted (SCN2A and SCN3A), associated with AD, but with no phenotypic overlap
		DGRC0028	no	_	Microcephaly, craniofacial dysmorphia, longitudinal elongated and large fontanelle, asymmetric prominent left face, Microretrognathia macrostomia, high arched palate, broad nasal bridge, thick prominent nose, upward nostrils, smooth philtrum, torticollis, partial syndactily between toes 2 and 3 on both legs, "claw_like" and contracted hand fingers, abnomal lamina dentalis with prominent tubers to…	Hg38	hEsc	HP:0000252, HP:0001999, HP:0000239, HP:0000324, HP:0000154, HP:0000308, HP:0000218, HP:0000431, HP:0000463, HP:0000319, HP:0000473, HP:0004691, HP:0004095, HP:0000767,	translocation	3	7	195,332,181-195,333,018	150,053,431-150,054,124	_	_	TADs (brTAD)	_	_	_	Likely pathogenic		Likely pathogenic	Likely pathogenic: Only by the disruption of the HI gene ACAP2, not associated with phenotype. Publications and animal models show some phenotype not related with the case’s phenotype.
		DGRC0028	no	_	Microcephaly, craniofacial dysmorphia, longitudinal elongated and large fontanelle, asymmetric prominent left face, Microretrognathia macrostomia, high arched palate, broad nasal bridge, thick prominent nose, upward nostrils, smooth philtrum, torticollis, partial syndactily between toes 2 and 3 on both legs, "claw_like" and contracted hand fingers, abnomal lamina dentalis with prominent tubers to…	Hg38	hEsc	HP:0000252, HP:0001999, HP:0000239, HP:0000324, HP:0000154, HP:0000308, HP:0000218, HP:0000431, HP:0000463, HP:0000319, HP:0000473, HP:0004691, HP:0004095, HP:0000767,	translocation	2	7	167493852	150,053,431-150,054,124	_	_	TADs (brTAD)	_	_	_	VUS		VUS	VUS: only affects lincRNAs, and no AD associated genes are present in the brTAD.
		DGRC0028	no	_	Microcephaly, craniofacial dysmorphia, longitudinal elongated and large fontanelle, asymmetric prominent left face, Microretrognathia macrostomia, high arched palate, broad nasal bridge, thick prominent nose, upward nostrils, smooth philtrum, torticollis, partial syndactily between toes 2 and 3 on both legs, "claw_like" and contracted hand fingers, abnomal lamina dentalis with prominent tubers to…	Hg38	hEsc	HP:0000252, HP:0001999, HP:0000239, HP:0000324, HP:0000154, HP:0000308, HP:0000218, HP:0000431, HP:0000463, HP:0000319, HP:0000473, HP:0004691, HP:0004095, HP:0000767,	insertion	2	7	165,713,135-167,493,852	21,444,197-21,444,654	_	_	TADs (brTAD)	_	_	_	Likely pathogenic		Likely pathogenic	Likely pathogenic: One of the inserted genes, TTC21B, not HI, but has their genehancer cluster of interactions disrupted; This gene is associated with polydactyly, microcephaly, dysmorphisms and asphyxiating thoracic dystrophy that could be relacted with pectum scavatum.
		DGRC0028	no	_	Microcephaly, craniofacial dysmorphia, longitudinal elongated and large fontanelle, asymmetric prominent left face, Microretrognathia macrostomia, high arched palate, broad nasal bridge, thick prominent nose, upward nostrils, smooth philtrum, torticollis, partial syndactily between toes 2 and 3 on both legs, "claw_like" and contracted hand fingers, abnomal lamina dentalis with prominent tubers to…	Hg38	hEsc	HP:0000252, HP:0001999, HP:0000239, HP:0000324, HP:0000154, HP:0000308, HP:0000218, HP:0000431, HP:0000463, HP:0000319, HP:0000473, HP:0004691, HP:0004095, HP:0000767,	deletion	_	_	_	_	2	163,996,105-165,713,135		All	Mutual	0.7	Likely pathogenic		Likely pathogenic	Likely pathogenic: Associated with der (2); with overlap with a likely pathogenic variant
Insertion	ins(22)(q11.21)	DGRC0028	no	_	Microcephaly, craniofacial dysmorphia, longitudinal elongated and large fontanelle, asymmetric prominent left face, Microretrognathia macrostomia, high arched palate, broad nasal bridge, thick prominent nose, upward nostrils, smooth philtrum, torticollis, partial syndactily between toes 2 and 3 on both legs, "claw_like" and contracted hand fingers, abnomal lamina dentalis with prominent tubers to…	Hg38	hEsc	HP:0000252, HP:0001999, HP:0000239, HP:0000324, HP:0000154, HP:0000308, HP:0000218, HP:0000431, HP:0000463, HP:0000319, HP:0000473, HP:0004691, HP:0004095, HP:0000767,	insertion	22	22	18,959,296-18,962,240	20,276,136-20,282,762	_	_	TADs (brTAD)	_	_	_	VUS	Do not affect any genes	VUS	VUS; only affects two lincRNAs
Deletion	del(8)(q23.3)	DGRC0028	no	_	Microcephaly, craniofacial dysmorphia, longitudinal elongated and large fontanelle, asymmetric prominent left face, Microretrognathia macrostomia, high arched palate, broad nasal bridge, thick prominent nose, upward nostrils, smooth philtrum, torticollis, partial syndactily between toes 2 and 3 on both legs, "claw_like" and contracted hand fingers, abnomal lamina dentalis with prominent tubers to…	Hg38	hEsc	HP:0000252, HP:0001999, HP:0000239, HP:0000324, HP:0000154, HP:0000308, HP:0000218, HP:0000431, HP:0000463, HP:0000319, HP:0000473, HP:0004691, HP:0004095, HP:0000767,	deletion	_	_	_	_	8	114,052,284-117,375,617		All	Mutual	0.7	Pathogenic	Deletion of TRPS1 and RAD21	Pathogenic	Pathogenic(1): Deletes several genes, including the HI genes TRPS1 and RAD21 which together describe the majoraty of the case’s phenotype
Deletion	del(3)(q22.3)	DGRC0028	no	_	Microcephaly, craniofacial dysmorphia, longitudinal elongated and large fontanelle, asymmetric prominent left face, Microretrognathia macrostomia, high arched palate, broad nasal bridge, thick prominent nose, upward nostrils, smooth philtrum, torticollis, partial syndactily between toes 2 and 3 on both legs, "claw_like" and contracted hand fingers, abnomal lamina dentalis with prominent tubers to…	Hg38	hEsc	HP:0000252, HP:0001999, HP:0000239, HP:0000324, HP:0000154, HP:0000308, HP:0000218, HP:0000431, HP:0000463, HP:0000319, HP:0000473, HP:0004691, HP:0004095, HP:0000767,	deletion	_	_	_	_	3	136,108,415-138,045,808		All	Mutual	0.7	Likely pathogenic	deletion of STAG1	Likely pathogenic	Likely pathogenic (0.9): Deletion of the STAG1 HI gene. This gene do not present phenotypic overlap.
Insertion	ins(10)(p11.23;q23.33)	DGRC0028	no	_	Microcephaly, craniofacial dysmorphia, longitudinal elongated and large fontanelle, asymmetric prominent left face, Microretrognathia macrostomia, high arched palate, broad nasal bridge, thick prominent nose, upward nostrils, smooth philtrum, torticollis, partial syndactily between toes 2 and 3 on both legs, "claw_like" and contracted hand fingers, abnomal lamina dentalis with prominent tubers to…	Hg38	hEsc	HP:0000252, HP:0001999, HP:0000239, HP:0000324, HP:0000154, HP:0000308, HP:0000218, HP:0000431, HP:0000463, HP:0000319, HP:0000473, HP:0004691, HP:0004095, HP:0000767,	insertion	10	10	30,771,184-30,776,541	95,092,397-95,092,371	_	_	TADs (brTAD)	_	_	_	Benign	Intergenic variant	Benign	Benign: only intergenic regions involved
Insertion	ins(13;17)(q21.31;p11.2)	DGRC0028	no	_	Microcephaly, craniofacial dysmorphia, longitudinal elongated and large fontanelle, asymmetric prominent left face, Microretrognathia macrostomia, high arched palate, broad nasal bridge, thick prominent nose, upward nostrils, smooth philtrum, torticollis, partial syndactily between toes 2 and 3 on both legs, "claw_like" and contracted hand fingers, abnomal lamina dentalis with prominent tubers to…	Hg38	hEsc	HP:0000252, HP:0001999, HP:0000239, HP:0000324, HP:0000154, HP:0000308, HP:0000218, HP:0000431, HP:0000463, HP:0000319, HP:0000473, HP:0004691, HP:0004095, HP:0000767,	insertion	13	17	63,036,270-63,046,190	22,143,847-22,144,864	_	_	TADs (brTAD)	_	_	_	Benign	Intergenic variant	Benign	Benign: only intergenic regions involved
Insertion	ins(5)(q35.3)	DGRC0028	no	_	Microcephaly, craniofacial dysmorphia, longitudinal elongated and large fontanelle, asymmetric prominent left face, Microretrognathia macrostomia, high arched palate, broad nasal bridge, thick prominent nose, upward nostrils, smooth philtrum, torticollis, partial syndactily between toes 2 and 3 on both legs, "claw_like" and contracted hand fingers, abnomal lamina dentalis with prominent tubers to…	Hg38	hEsc	HP:0000252, HP:0001999, HP:0000239, HP:0000324, HP:0000154, HP:0000308, HP:0000218, HP:0000431, HP:0000463, HP:0000319, HP:0000473, HP:0004691, HP:0004095, HP:0000767,	insertion	5	5	30,284,391-30,292,781	54,394,360-54,394,364	_	_	TADs (brTAD)	_	_	_	Benign	Intergenic variant	Benign	Benign: only intergenic regions involved
Insertion	ins(6)(q12;q25.3)	DGRC0028	no	_	Microcephaly, craniofacial dysmorphia, longitudinal elongated and large fontanelle, asymmetric prominent left face, Microretrognathia macrostomia, high arched palate, broad nasal bridge, thick prominent nose, upward nostrils, smooth philtrum, torticollis, partial syndactily between toes 2 and 3 on both legs, "claw_like" and contracted hand fingers, abnomal lamina dentalis with prominent tubers to…	Hg38	hEsc	HP:0000252, HP:0001999, HP:0000239, HP:0000324, HP:0000154, HP:0000308, HP:0000218, HP:0000431, HP:0000463, HP:0000319, HP:0000473, HP:0004691, HP:0004095, HP:0000767,	insertion	6	6	63,004,583-63,004,587	157,295,450-157,302,636	_	_	TADs (brTAD)	_	_	_	Benign	Do not affect any genes	Benign	Benign: only affects a pseudogene
Insertion	ins(1)(q24.2;q25.3)	DGRC0028	no	_	Microcephaly, craniofacial dysmorphia, longitudinal elongated and large fontanelle, asymmetric prominent left face, Microretrognathia macrostomia, high arched palate, broad nasal bridge, thick prominent nose, upward nostrils, smooth philtrum, torticollis, partial syndactily between toes 2 and 3 on both legs, "claw_like" and contracted hand fingers, abnomal lamina dentalis with prominent tubers to…	Hg38	hEsc	HP:0000252, HP:0001999, HP:0000239, HP:0000324, HP:0000154, HP:0000308, HP:0000218, HP:0000431, HP:0000463, HP:0000319, HP:0000473, HP:0004691, HP:0004095, HP:0000767,	insertion	1	1	168,216,947-168,217,202	182,304,711-182,308,606	_	_	TADs (brTAD)	_	_	_	Benign	Do not affect any genes	Benign	Benign: only affects a lincRNA pseudogene
Insertion	ins(10)(q11.22)	DGRC0028	no	_	Microcephaly, craniofacial dysmorphia, longitudinal elongated and large fontanelle, asymmetric prominent left face, Microretrognathia macrostomia, high arched palate, broad nasal bridge, thick prominent nose, upward nostrils, smooth philtrum, torticollis, partial syndactily between toes 2 and 3 on both legs, "claw_like" and contracted hand fingers, abnomal lamina dentalis with prominent tubers to…	Hg38	hEsc	HP:0000252, HP:0001999, HP:0000239, HP:0000324, HP:0000154, HP:0000308, HP:0000218, HP:0000431, HP:0000463, HP:0000319, HP:0000473, HP:0004691, HP:0004095, HP:0000767,	insertion	10	10	47,379,970-47,381,982	46,282,340-46,283,751	_	_	TADs (brTAD)	_	_	_	Benign	Do not affect any genes	Benign	Benign: only affects a lincRNA pseudogene
Insertion	ins(6)(q25.2;q26)	DGRC0028	no	_	Microcephaly, craniofacial dysmorphia, longitudinal elongated and large fontanelle, asymmetric prominent left face, Microretrognathia macrostomia, high arched palate, broad nasal bridge, thick prominent nose, upward nostrils, smooth philtrum, torticollis, partial syndactily between toes 2 and 3 on both legs, "claw_like" and contracted hand fingers, abnomal lamina dentalis with prominent tubers to…	Hg38	hEsc	HP:0000252, HP:0001999, HP:0000239, HP:0000324, HP:0000154, HP:0000308, HP:0000218, HP:0000431, HP:0000463, HP:0000319, HP:0000473, HP:0004691, HP:0004095, HP:0000767,	insertion	6	6	153,421,625-153,430,201	160,785,318-160,786,579	_	_	TADs (brTAD)	_	_	_	Benign	Do not affect any genes	Benign	Benign: only affects a lincRNA pseudogene
Inversion	inv(10)(q26.3)	DGRC0028	no	_	Microcephaly, craniofacial dysmorphia, longitudinal elongated and large fontanelle, asymmetric prominent left face, Microretrognathia macrostomia, high arched palate, broad nasal bridge, thick prominent nose, upward nostrils, smooth philtrum, torticollis, partial syndactily between toes 2 and 3 on both legs, "claw_like" and contracted hand fingers, abnomal lamina dentalis with prominent tubers to…	Hg38	hEsc	HP:0000252, HP:0001999, HP:0000239, HP:0000324, HP:0000154, HP:0000308, HP:0000218, HP:0000431, HP:0000463, HP:0000319, HP:0000473, HP:0004691, HP:0004095, HP:0000767,	inversion	_	_	_	_	10	130,833,212-130,843,610	TADs (brTAD)	_	_	_	Benign	Do not affect any genes	Benign	Benign: only intergenic regions involved
Inversion	inv(10)(p11.22)	DGRC0028	no	_	Microcephaly, craniofacial dysmorphia, longitudinal elongated and large fontanelle, asymmetric prominent left face, Microretrognathia macrostomia, high arched palate, broad nasal bridge, thick prominent nose, upward nostrils, smooth philtrum, torticollis, partial syndactily between toes 2 and 3 on both legs, "claw_like" and contracted hand fingers, abnomal lamina dentalis with prominent tubers to…	Hg38	hEsc	HP:0000252, HP:0001999, HP:0000239, HP:0000324, HP:0000154, HP:0000308, HP:0000218, HP:0000431, HP:0000463, HP:0000319, HP:0000473, HP:0004691, HP:0004095, HP:0000767,	inversion	_	_	_	_	10	33,100,011-33,106,717	TADs (brTAD)	_	_	_	Benign	Only involves introns	Benign	Benign: only affects an IVS of a gene
Inversion	inv(8)(q24.11)	DGRC0028	no	_	Microcephaly, craniofacial dysmorphia, longitudinal elongated and large fontanelle, asymmetric prominent left face, Microretrognathia macrostomia, high arched palate, broad nasal bridge, thick prominent nose, upward nostrils, smooth philtrum, torticollis, partial syndactily between toes 2 and 3 on both legs, "claw_like" and contracted hand fingers, abnomal lamina dentalis with prominent tubers to…	Hg38	hEsc	HP:0000252, HP:0001999, HP:0000239, HP:0000324, HP:0000154, HP:0000308, HP:0000218, HP:0000431, HP:0000463, HP:0000319, HP:0000473, HP:0004691, HP:0004095, HP:0000767,	inversion	_	_	_	_	8	117,858,344-117,866,312	TADs (brTAD)	_	_	_	Benign	Only involves introns	Benign	Benign: only affects an IVS of a gene
Deletion	del(8)(q24.3)	DGRC0028	no	_	Microcephaly, craniofacial dysmorphia, longitudinal elongated and large fontanelle, asymmetric prominent left face, Microretrognathia macrostomia, high arched palate, broad nasal bridge, thick prominent nose, upward nostrils, smooth philtrum, torticollis, partial syndactily between toes 2 and 3 on both legs, "claw_like" and contracted hand fingers, abnomal lamina dentalis with prominent tubers to…	Hg38	hEsc	HP:0000252, HP:0001999, HP:0000239, HP:0000324, HP:0000154, HP:0000308, HP:0000218, HP:0000431, HP:0000463, HP:0000319, HP:0000473, HP:0004691, HP:0004095, HP:0000767,	deletion	_	_	_	_	8	143,858,039-143,866,587	TADs (brTAD)	All	Mutual	0.7	Benign	Overlaps a benign variant	Benign	Benign (-1): Completely contained inside a benign variant. Do not affect any gene.
Deletion	del(5)(q14.3)	DGRC0028	no	_	Microcephaly, craniofacial dysmorphia, longitudinal elongated and large fontanelle, asymmetric prominent left face, Microretrognathia macrostomia, high arched palate, broad nasal bridge, thick prominent nose, upward nostrils, smooth philtrum, torticollis, partial syndactily between toes 2 and 3 on both legs, "claw_like" and contracted hand fingers, abnomal lamina dentalis with prominent tubers to…	Hg38	hEsc	HP:0000252, HP:0001999, HP:0000239, HP:0000324, HP:0000154, HP:0000308, HP:0000218, HP:0000431, HP:0000463, HP:0000319, HP:0000473, HP:0004691, HP:0004095, HP:0000767,	deletion	_	_	_	_	5	90,000,528-90,080,320	TADs (brTAD)	All	Mutual	0.7	VUS	Do not affect any genes	VUS	VUS (0): Do not have overlap with variants; doesn’t affect any gene
Deletion	del(10)(p12.31)	DGRC0028	no	_	Microcephaly, craniofacial dysmorphia, longitudinal elongated and large fontanelle, asymmetric prominent left face, Microretrognathia macrostomia, high arched palate, broad nasal bridge, thick prominent nose, upward nostrils, smooth philtrum, torticollis, partial syndactily between toes 2 and 3 on both legs, "claw_like" and contracted hand fingers, abnomal lamina dentalis with prominent tubers to…	Hg38	hEsc	HP:0000252, HP:0001999, HP:0000239, HP:0000324, HP:0000154, HP:0000308, HP:0000218, HP:0000431, HP:0000463, HP:0000319, HP:0000473, HP:0004691, HP:0004095, HP:0000767,	deletion	_	_	_	_	10	20,565,649-20,571,293	TADs (brTAD)	All	Mutual	0.7	Benign	Do not affect any genes	Benign	Benign (-1): Completely contained inside a benign variant. Do not affect any gene.
Translocation	t(1;7)(q41;p21)	F794	yes	David et al. 2003	Peters anomaly, secondary glaucoma	Hg38	hESC	HP:0000659, HP:0000659	translocation	1	7	218958615-218959004	18708329-18708421	_	_	TADs (brTAD)	_	_	_	Pathogenic	Disruption HDAC9 and position effect over TGFβ2	Likely pathogenic	Disruption of LoF gene HDAC9; position effect over TGFB2
Duplication	dup(12)(p13.2)	F794	yes	David et al. 2003	Peters anomaly, secondary glaucoma	Hg38	hESC	HP:0000659, HP:0000659	duplication	_	_	_	_	12	10426154-10443592	TADs (brTAD)	All	Mutual	0.7	Benign	Overlaps a benign variant	Benign	Disrupts one gene and duplicates another; none of them have their triplosensitivity score defined nor have an associated disorder. the duplication is overlaped by aother benign one
Duplication	dup(6)(p21.32)	F794	yes	David et al. 2003	Peters anomaly, secondary glaucoma	Hg38	hESC	HP:0000659, HP:0000659	duplication	_	_	_	_	6	32570296-32590000	TADs (brTAD)	All	Mutual	0.7	Likely benign	Overlaps a benign variant	Likely benign	Duplicates a gene with no triplosensitivity score defined, associated with phenotype with partial overlap. Nevertheless, the region is contained in a benign gain variant
Duplication	dup(9)(q32)	F794	yes	David et al. 2003	Peters anomaly, secondary glaucoma	Hg38	hESC	HP:0000659, HP:0000659	duplication	_	_	_	_	9	113846879-113858756	TADs (brTAD)	All	Mutual	0.7	Benign	Overlaps a benign variant	Benign	Intergenic region duplication; Overlap with benign duplication
Inversion	inv(10)(p12.1)	F794	yes	David et al. 2003	Peters anomaly, secondary glaucoma	Hg38	hESC	HP:0000659, HP:0000659	inversion	_	_	_	_	10	26889466-27358120	TADs (brTAD)	All	Mutual	0.7	Benign	No association to the phenotype	Benign	Do not disrupt any gene. Any gene located on the breakpoint TADs have phenotypic overlap
Insertion	ins(10;10)(q11.22;q11.22)	F794	yes	David et al. 2003	Peters anomaly, secondary glaucoma	Hg38	hESC	HP:0000659, HP:0000659	insertion	10	10	47379290-47382191	46282909-46283353	_	_	TADs (brTAD)	_	_	_	Benign	No association to the phenotype	Benign	Only disrupts a lincRNA. Any gene located on the breakpoint TADs have phenotypic overlap
Inversion	inv(14)(q32.33)	F794	yes	David et al. 2003	Peters anomaly, secondary glaucoma	Hg38	hESC	HP:0000659, HP:0000659	inversion	_	_	_	_	14	105691402-105700515	TADs (brTAD)	All	Mutual	0.7	Benign	Intergenic inversion	Benign	Intergenic inversion; Do not affect any gene nor any gene located on the brTADs have an phenotypic overlap
Inversion	inv(19)(p13.12)	F794	yes	David et al. 2003	Peters anomaly, secondary glaucoma	Hg38	hESC	HP:0000659, HP:0000659	inversion	_	_	_	_	19	14396392-14770057	TADs (brTAD)	All	Mutual	0.7	VUS	No association to the phenotype	VUS	Affects two non HI genes, one of them associated to an AD pathology with no overlap with the case’s phenotype
Insertion	ins(6;6)(q25.2;q26)	F794	yes	David et al. 2003	Peters anomaly, secondary glaucoma	Hg38	hESC	HP:0000659, HP:0000659	insertion	6	6	153421211-153430597	160785666-160786103	_	_	TADs (brTAD)	_	_	_	Benign	No association to the phenotype	Benign	Only disrupts a lincRNA. Any gene located on the breakpoint TADs have phenotypic overlap
Inversion	inv(7)(q31.32)	F794	yes	David et al. 2003	Peters anomaly, secondary glaucoma	Hg38	hESC	HP:0000659, HP:0000659	inversion	_	_	_	_	7	121520010-121524898	TADs (brTAD)	All	Mutual	0.7	Benign	No association to the phenotype	Benign	Intergenic inversion; Do not affect any gene nor any gene located on the brTADs have an phenotypic overlap
Deletion	del(10)(p11.1)	F794	yes	David et al. 2003	Peters anomaly, secondary glaucoma	Hg38	hESC	HP:0000659, HP:0000659	deletion	_	_	_	_	10	39256766-39268395	TADs (brTAD)	All	Mutual	0.7	Benign	Intergenic deletion	Benign	Do not deletes anything
Deletion	del(5)(p14.3)	F794	yes	David et al. 2003	Peters anomaly, secondary glaucoma	Hg38	hESC	HP:0000659, HP:0000659	deletion	_	_	_	_	5	18615796-18620799	TADs (brTAD)	All	Mutual	0.7	Benign	Overlaps a benign variant	Benign	Completely contained within an established benign CNV region. Do not affect any gene
Deletion	del(6)(p21.32)	F794	yes	David et al. 2003	Peters anomaly, secondary glaucoma	Hg38	hESC	HP:0000659, HP:0000659	deletion	_	_	_	_	6	32555764-32562189	TADs (brTAD)	All	Mutual	0.7	Benign	Overlaps a benign variant	Benign	Completely contained within an established benign CNV region. Do not affect any gene
Insertion	ins(2;8)(q36.3;q21.2)	F794	yes	David et al. 2003	Peters anomaly, secondary glaucoma	Hg38	hESC	HP:0000659, HP:0000659	insertion	8	2	83881822-83886875	227954929-227955763	_	_	_	_	_	_	Benign	Intergenic insertion	Benign	Do not affect any gene; no gene on the brTADs with associated phenotype
Translocation	t(2;11)(q14.2;q14.2)	DGRC0001	yes	David et al. 2009	Ectrodactyly of the lower limbs; mild brain ventruclomegaly	Hg38	hESC	HP:0100257, HP:0010952	translocation	2	11	120434763-120436673	87834474-87835028	_	_	TADs (brTAD)	_	_	_	Pathogenic	Position effect over GLI2 located outside the hesc breakpoint TAD	Likely Pathogenic	Likely pathogenic, since there is impact over the regulation (genehancer cluster of interactions disruption), with GLI2, associated to an AD and with partial overlap of the phenotype
Deletion	del(2)(q11.2)	DGRC0001	yes	David et al. 2009	Ectrodactyly of the lower limbs; mild brain ventruclomegaly	Hg38	hESC	HP:0100257, HP:0010952	deletion	_	_	_	_	2	97,671,626-97,688,748	TADs (brTAD)	All	Mutual	0.7	Benign	Overlaps a benign variant	Benign	Completely contained within an established benign CNV region. Do not affect any gene
Deletion	del(14)(q31.3)	DGRC0001	yes	David et al. 2009	Ectrodactyly of the lower limbs; mild brain ventruclomegaly	Hg38	hESC	HP:0100257, HP:0010952	deletion	_	_	_	_	14	85,823,272-85,830,786	TADs (brTAD)	All	Mutual	0.7	Benign	Overlaps a benign variant	Benign	Completely contained within an established benign CNV region. Do not affect any gene
Deletion	del(6)(q26)	DGRC0001	yes	David et al. 2009	Ectrodactyly of the lower limbs; mild brain ventruclomegaly	Hg38	hESC	HP:0100257, HP:0010952	deletion	_	_	_	_	6	161,979,956-161,984,583	TADs (brTAD)	All	Mutual	0.7	Benign	Overlaps a benign variant	Benign	Completely contained within an established benign CNV region. Affects only the intronic region of PARK2
Deletion	del(14)(q21.3)	DGRC0001	yes	David et al. 2009	Ectrodactyly of the lower limbs; mild brain ventruclomegaly	Hg38	hESC	HP:0100257, HP:0010952	deletion	_	_	_	_	14	49,020,260-49,023,952	TADs (brTAD)	All	Mutual	0.7	Benign	Overlaps a benign variant	Benign	Completely contained within an established benign CNV region. Do not affect any gene
Deletion	del(3)(q11.2)	DGRC0001	yes	David et al. 2009	Ectrodactyly of the lower limbs; mild brain ventruclomegaly	Hg38	hESC	HP:0100257, HP:0010952	deletion	_	_	_	_	3	97,142,077-97,144,605	TADs (brTAD)	All	Mutual	0.7	Benign	Overlaps a benign variant	Benign	Completely contained within an established benign CNV region. Affects only the intronic region of EPHA6
Deletion	del(5)(p12)	DGRC0001	yes	David et al. 2009	Ectrodactyly of the lower limbs; mild brain ventruclomegaly	Hg38	hESC	HP:0100257, HP:0010952	deletion	_	_	_	_	5	42,589,009-42,591,597	TADs (brTAD)	All	Mutual	0.7	Benign	Overlaps a benign variant	Benign	Completely contained within an established benign CNV region. Affects only the intronic region of GHR
Deletion	del(11)(q24.3)	DGRC0001	yes	David et al. 2009	Ectrodactyly of the lower limbs; mild brain ventruclomegaly	Hg38	hESC	HP:0100257, HP:0010952	deletion	_	_	_	_	11	130,358,527-130,360,588	TADs (brTAD)	All	Mutual	0.7	Benign	Overlaps a benign variant	Benign	Completely contained within an established benign CNV region. Only affects a lincRNA
Deletion	del(16)(p12.3)	DGRC0001	yes	David et al. 2009	Ectrodactyly of the lower limbs; mild brain ventruclomegaly	Hg38	hESC	HP:0100257, HP:0010952	deletion	_	_	_	_	16	17,003,795-17,005,979	TADs (brTAD)	All	Mutual	0.7	Benign	Overlaps a benign variant	Benign	Completely contained within an established benign CNV region. Only affects a lincRNA
	11

## Sheet: Microarray Clinical c
Microarray clinical cases and respective Svs and CNVs analysed by SVInterpreter
The original classification corresponds to the classification done without the use of the SVInterpreter tool.
						Input Parameters														Conclusions
Type of alteration	Variant	Family	Published?	Ref	Phenotype	Reference Human Genome (version)	Cell line Hi_C data to use as reference	Phenotypic description using HPO (optional)	Type of structural variant	Chromosome A/Donor chromosome	Chromosome B/Recipient Chromosome	Breakpoint A/inserted region	Breakpoint B/Recipient region	Chromosome	Start-end	Analysis based on	Databases to used on the overlap search	Type of overlap search	Overlap Cutoff	Original classification	Conclusion of the manual interpretation of the case	SVInterpreter based classification	Conclusion of the interpretation based on the output tables.
Duplication	arr[GRCh37] 17q12(34,440,089_34,477,480)x3	CS750K01	no	_	(Prenatal diagnosis) Increased nuchal translucency	Hg19	hESC	HP:0010880	duplication	_	_	_	_	17	34,440,089-34,477,480	TADs (brTAD)	All	Mutual	0.7	Benign	Do not affect genes	Benign	Do not affect genes
Deletion	arr[GRCh37] 17q12(61,947,227_61,988,823)x1	CS750K01	no	_	(Prenatal diagnosis) Increased nuchal translucency	Hg19	hESC	HP:0010880	deletion	_	_	_	_	17	61,947,227-61,988,823	TADs (brTAD)	All	Mutual	0.7	Likely Benign	There are no cases described at ISCA. In Decipher there are two individuals with a practically overlapping alteration, which has an unknown meaning and is considered constitutional in one of them. In DGV there are several described changes, totally or partially overlapping. None of the genes involved are considered to be morbid.	Likely Benign	Affects genes with no associated phenotype
Deletion	arr[GRCh37] 19p12(20,598,542_20,716,336)x1	CS750K01	no	_	(Prenatal diagnosis) Increased nuchal translucency	Hg19	hESC	HP:0010880	deletion	_	_	_	_	19	20,598,542-20,716,336	TADs (brTAD)	All	Mutual	0.7	Likely Benign	In ClinVar there is only a case with a partially superimposable alteration which is considered to be uncertain. There are no described cases on Decipher with overlapping variants. In Franklin, the variant is classified as uncertain (0.0). There are some DGVs of varying size that cover a large part. Only 2 of the non_OMIM genes are not morbid. No enhancers.	Benign	Intragenic region
Deletion	arr[GRCh37] 6p25.3(254,254_290,586)x1	CS750K01	no	_	(Prenatal diagnosis) Increased nuchal translucency	Hg19	hESC	HP:0010880	deletion	_	_	_	_	6	254,254-290,586	TADs (brTAD)	All	Mutual	0.7	Benign	Do not affect genes	Benign	Intragenic region
Deletion	arr[GRCh37] 8p11.22(39,226,336_39,388,919)x1	CS750K01	no	_	(Prenatal diagnosis) Increased nuchal translucency	Hg19	hESC	HP:0010880	deletion	_	_	_	_	8	39,226,336-39,388,919	TADs (brTAD)	All	Mutual	0.7	Likely Benign	Do not affect genes	Benign	Affects genes with no associated phenotype
Duplication	arr[GRCh37] 8p21.3(19,771,686_20,071,963)x3	CS750K02	no	_	(Prenatal diagnosis)	Hg19	hESC	_	duplication	_	_	_	_	8	19,771,686-20,071,963	TADs (brTAD)	All	Mutual	0.7	VUS	2 morbid genes, one fully duplicated AR and the other AD at the breaking point: A number sign (#) is used with this entry because of evidence that Zimmermann_Laband syndrome_2 (ZLS2) is caused by heterozygous mutation in the ATP6V1B2 gene (606939) gene on chromosome 8p21. /// Gives, among others: /// Hypotonia, generalized (in some patients) /// Mental retardation (in some patients) /// ORPHA: 34…	VUS	No gene with triplo.score defined
Duplication	arr[GRCh37] 8q11.23(53,290,795_53,522,272)x3	CS750K02	no	_	(Prenatal diagnosis)	Hg19	hESC	_	duplication	_	_	_	_	8	53,290,795-53,522,272	TADs (brTAD)	All	Mutual	0.7	Likely Benign	No morbid genes nor enhancers. Scarce overlap with DGV	Benign	Affects genes with no associated phenotype
Duplication	arr[GRCh37] 8q11.23(53,738,033_54,003,371)x3	CS750K02	no	_	(Prenatal diagnosis)	Hg19	hESC	_	duplication	_	_	_	_	8	53,738,033-54,003,371	TADs (brTAD)	All	Mutual	0.7	Likely Benign	No morbid genes nor enhancers. Scarce overlap with DGV	Benign	Affects genes with no associated phenotype
Deletion	arr[GRCh37] 11q11(55,373,995_55,452,964)x1	CS750K02	no	_	(Prenatal diagnosis)	Hg19	hESC	_	deletion	_	_	_	_	11	55,373,995-55,452,964	TADs (brTAD)	All	Mutual	0.7	Likely Benign	Do not affect genes	Benign	Affects genes with no associated phenotype
Duplication	arr[GRCh37] 4q21.1q21.21(78,748,977_78,975,137)x3	CS750K03	no	_	(Prenatal diagnosis) Increased nuchal translucency	Hg19	hESC	HP:0010880	duplication	_	_	_	_	4	78,748,977-78,975,137	TADs (brTAD)	All	Mutual	0.7	Likely Benign	No morbid genes nor enhancers. Scarce overlap with DGV	Likely Benign	Affects genes with no associated phenotype
Duplication	arr[GRCh37] 5q35.3(180,446,221_180,509,897)x3	CS750K03	no	_	(Prenatal diagnosis) Increased nuchal translucency	Hg19	hESC	HP:0010880	duplication	_	_	_	_	5	180,446,221-180,509,897	TADs (brTAD)	All	Mutual	0.7	Likely Benign	No morbid genes nor enhancers. With DGV Overlap	Benign	Affects genes with no associated phenotype
Deletion	arr[GRCh37] 6p25.3(254,254_294,911)x1	CS750K03	no	_	(Prenatal diagnosis) Increased nuchal translucency	Hg19	hESC	HP:0010880	deletion	_	_	_	_	6	254,254-294,911	TADs (brTAD)	All	Mutual	0.7	Likely Benign	No morbid genes nor enhancers. Scarce overlap with DGV	Likely Benign	Affects genes with no associated phenotype
Duplication	arr[GRCh37] 12p21.21(31,269,114_31,412,520)x3	CS750K03	no	_	(Prenatal diagnosis) Increased nuchal translucency	Hg19	hESC	HP:0010880	duplication	_	_	_	_	12	31,269,114-31,412,520	TADs (brTAD)	All	Mutual	0.7	Likely Benign	Do not affect genes	Benign	Affects genes with no associated phenotype
Deletion	arr[GRCh37] 15q11.2(23,290,788_23,679,133)x1	CS750K03	no	_	(Prenatal diagnosis) Increased nuchal translucency	Hg19	hESC	HP:0010880	deletion	_	_	_	_	15	23,290,788-23,679,133	TADs (brTAD)	All	Mutual	0.7	Likely Benign	Do not affect genes	Benign	Affects genes with no associated phenotype
Duplication	arr[GRCh37] 16p11.2p11.1(34,466,475_34,765,203)x3	CS750K03	no	_	(Prenatal diagnosis) Increased nuchal translucency	Hg19	hESC	HP:0010880	duplication	_	_	_	_	16	34,466,475-34,765,203	TADs (brTAD)	All	Mutual	0.7	Likely Benign	Do not affect genes	Benign	Affects genes with no associated phenotype
Duplication	arr[GRCh37] 9p13.3(33,599,598_33,743,567)x3	CS750K04	no	_	(Prenatal diagnosis) Increased nuchal translucency	Hg19	hESC	HP:0010880	duplication	_	_	_	_	9	33,599,598-33,743,567	TADs (brTAD)	All	Mutual	0.7	Likely Benign	No morbid genes nor enhancers. Scarce overlap with DGV	Benign	Affects genes with no associated phenotype
Deletion	arr[GRCh37] 15q11.2(22,770,422_23,615,769)x1	CS750K04	no	_	(Prenatal diagnosis) Increased nuchal translucency	Hg19	hESC	HP:0010880	deletion	_	_	_	_	15	22,770,422-23,615,769	TADs (brTAD)	All	Mutual	0.7	VUS	This change encompasses four OMIM genes and a Microdeletion Syndrome. This Microdeletion Syndrome may increase the susceptibility to neuropsychiatric or cognitive development pathologies, which may include ADPM, language delay and PEA, among others. The identification of similar deletions in fetuses with isolated nuchal translucency has been described in two publications, one of which is inherite…	VUS	Associated to AD spatic paraplegia 6 (#600363) _ Variable severity. No correlation with the described phenotype.
Deletion	arr[GRCh37] 15q24.2(75,899,828_75,984,754)x1	CS750K04	no	_	(Prenatal diagnosis) Increased nuchal translucency	Hg19	hESC	HP:0010880	deletion	_	_	_	_	15	75,899,828-75,984,754	TADs (brTAD)	All	Mutual	0.7	Likely Benign	No morbid genes nor enhancers. With DGV Overlap	Likely Benign	Affects genes with no associated phenotype
Duplication	arr[GRCh37] Xp22.31(6,449,837_8,135,568)x3	CS750K04	no	_	(Prenatal diagnosis) Increased nuchal translucency	Hg19	hESC	HP:0010880	duplication	_	_	_	_	X	6,449,837-8,135,568	TADs (brTAD)	All	Mutual	0.7	VUS	There is a recent review of the deletions in this region (associated with AM in addition to ichthyosis in XY) but they concluded that, after all, there is no AM in XY, but some susceptibility to cardiac issues and depression (see PMID: 32139392);	VUS	Associated to Ichthyosis (#308100) by gene deletion. No correlation with the case’s phenotype.
Deletion	arr[GRCh37] 5p13.3(32,003,654_32,124,228)x1	CS750K05	no	_	(Prenatal diagnosis) Increased nuchal translucency	Hg19	hESC	HP:0010880	deletion	_	_	_	_	5	32,003,654-32,124,228	TADs (brTAD)	All	Mutual	0.7	Likely Benign	No morbid genes nor enhancers.	Benign	Affects genes with no associated phenotype
Deletion	arr[GRCh37] 10q24.2(100,686,180_100,924,388)x1	CS750K05	no	_	(Prenatal diagnosis) Increased nuchal translucency	Hg19	hESC	HP:0010880	deletion	_	_	_	_	10	100,686,180-100,924,388	TADs (brTAD)	All	Mutual	0.7	VUS	At ISCA, there is only one minor case considered benign and a much larger one considered pathogenic. At Decipher, there is a slightly smaller overlapping case, considered uncertain and inherited from a healthy parent. Without DGV. The HPSE2 gene (* 613469) is associated with UROFACIAL SYNDROME 1; UFS1 (# 236730) (AR)	Benign	Affects genes with no associated phenotype
Deletion	arr[GRCh37] 17q12(36,283,807_36,410,533)x1	CS750K05	no	_	(Prenatal diagnosis) Increased nuchal translucency	Hg19	hESC	HP:0010880	deletion	_	_	_	_	17	36,283,807-36,410,533	TADs (brTAD)	All	Mutual	0.7	Likely Benign	No morbid genes nor enhancers. Scarce DGV Overlap	Likely Benign	Affects genes with no associated phenotype
Duplication	arr[GRCh37] 17q12(44,188,451_44,292,742)x3	CS750K05	no	_	(Prenatal diagnosis) Increased nuchal translucency	Hg19	hESC	HP:0010880	duplication	_	_	_	_	17	44,188,451-44,292,742	TADs (brTAD)	All	Mutual	0.7	Likely Benign	No pathology association	Benign	Affects genes with no associated phenotype
Duplication	arr[GRCh37] 18p11.22p11.21(10,804,531_11,368,598)x3	CS750K05	no	_	(Prenatal diagnosis) Increased nuchal translucency	Hg19	hESC	HP:0010880	duplication	_	_	_	_	18	10,804,531-11,368,598	TADs (brTAD)	All	Mutual	0.7	VUS	In ClinVar there are 3 cases described with overlapping variants, which are classified as benign, uncertain and probably benign. There are no overlapping cases described in Decipher. At Franklin, the change is classified as uncertain. Virtually without DGV. A breakpoint post interrupts the PIEZO2 gene (** 613629), which is considered morbid and is associated with:? Marden_Walker syndrome (# 24870…	VUS	PIEZO2, associated to AD disorders,disrupted
Deletion	arr[GRCh37] 18p11.32p11.22(136,228_10,801,332)x1	CS750K05	no	_	(Prenatal diagnosis) Increased nuchal translucency	Hg19	hESC	HP:0010880	deletion	_	_	_	_	18	136,228-10,801,332	TADs (brTAD)	All	Mutual	0.7	Pathogenic	This change encompasses 37 OMIM genes, 7 of which are morbid, and a microdeletion syndrome. The identification of similar deletions in prenatal diagnosis is a rare event, given the absence of specific ultrasound markers, usually constituting unexpected findings. However, the increased nuchal translucency is considered one of the echographic markers associated with this change (PMID: 31890033; PMI…	Likely Pathogenic	With OMIM AD genes associated with phenotype, although there is apparently no relationship with increased TN. There are several genes in which HI is relatively high, although they may not be associated with the phenotype. Some of them are expressed in the brain.
Duplication	arr[GRCh37] 22q13.33(50,660,865_51,197,766)x3	CS750K05	no	_	(Prenatal diagnosis) Increased nuchal translucency	Hg19	hESC	HP:0010880	duplication	_	_	_	_	22	50,660,865-51,197,766	TADs (brTAD)	All	Mutual	0.7	VUS	At ClinVar there are 3 cases with partially overlapping variants, classified as benign and uncertain. In Decipher there are 4 cases with partially overlapping variants, being classified as probably pathogenic. At Franklin, the variant is classified as uncertain. In DGV there are only minor changes. It comprises 19 OMIM genes, 8 of which are considered morbid, including ARSA and SHANK3. These are …	VUS	It encompasses the SHANK3 gene, which is associated with 2 AD syndromes, the duplication of which interrupts the Clustered interactions of GeneHancer of the gene
Deletion	arr[GRCh37] 2p16.1(56,669,579_56,798,329)x1	CS750K06	no	_	(Prenatal diagnosis) Dextrocardia, Abnormality of the gallbladder, Aplasia/Hypoplasia of the nasal bone	Hg19	hESC	HP:0001651, HP:0005264, HP:0010940	deletion	_	_	_	_	2	56,669,579-56,798,329	TADs (brTAD)	All	Mutual	0.7	Benign	Do not affect genes	Benign	Affects genes with no associated phenotype
Deletion	arr[GRCh37] 3p21.31(46,802,904_46,860,083)x1	CS750K06	no	_	(Prenatal diagnosis) Dextrocardia, Abnormality of the gallbladder, Aplasia/Hypoplasia of the nasal bone	Hg19	hESC	HP:0001651, HP:0005264, HP:0010940	deletion	_	_	_	_	3	46,802,904-46,860,083	TADs (brTAD)	All	Mutual	0.7	Likely Benign	Do not affect genes	Benign	Affects genes with no associated phenotype
Duplication	arr[GRCh37] 5q35.2(175,469,494_175,642,620)x3	CS750K06	no	_	(Prenatal diagnosis) Dextrocardia, Abnormality of the gallbladder, Aplasia/Hypoplasia of the nasal bone	Hg19	hESC	HP:0001651, HP:0005264, HP:0010940	duplication	_	_	_	_	5	175,469,494-175,642,620	TADs (brTAD)	All	Mutual	0.7	Likely Benign	Do not affect genes	Likely Benign	Affects genes with no associated phenotype
Duplication	arr[GRCh37] 11q23.3(118,534,082_118,575,388)x3	CS750K06	no	_	(Prenatal diagnosis) Dextrocardia, Abnormality of the gallbladder, Aplasia/Hypoplasia of the nasal bone	Hg19	hESC	HP:0001651, HP:0005264, HP:0010940	duplication	_	_	_	_	11	118,534,082-118,575,388	TADs (brTAD)	All	Mutual	0.7	VUS	At ClinVar and Decipher there are no cases with identical calls. At Franklin the call is classified as uncertain. Little DGV. The TREH gene (* 275360) is considered to be morbid and is associated with TREHALASE DEFICIENCY (# 612119) (AR)	VUS	The TREH gene (* 275360) is considered to be morbid and is associated with TREHALASE DEFICIENCY (# 612119) (AR)
Deletion	arr[GRCh37] 19p12(22,253,702_22,355,521)x1	CS750K06	no	_	(Prenatal diagnosis) Dextrocardia, Abnormality of the gallbladder, Aplasia/Hypoplasia of the nasal bone	Hg19	hESC	HP:0001651, HP:0005264, HP:0010940	deletion	_	_	_	_	19	22,253,702-22,355,521	TADs (brTAD)	All	Mutual	0.7	Likely Benign	Do not affect genes	Benign	Affects genes with no associated phenotype
Deletion	arr[GRCh37] 1q41(221,795,859_221,859,200)x1	CS750K07	no	_	(Prenatal diagnosis)	Hg19	hESC	_	deletion	_	_	_	_	1	221,795,859-221,859,200	TADs (brTAD)	All	Mutual	0.7	Benign	Do not affect genes	Benign	Affects genes with no associated phenotype
Deletion	arr[GRCh37] 7p12.1(53,420,481_53,707,020)x1	CS750K07	no	_	(Prenatal diagnosis)	Hg19	hESC	_	deletion	_	_	_	_	7	53,420,481-53,707,020	TADs (brTAD)	All	Mutual	0.7	Benign	Do not affect genes	Benign	Affects genes with no associated phenotype
Deletion	arr[GRCh37] 9p21.2(26,291,738_26,486,471)x1	CS750K07	no	_	(Prenatal diagnosis)	Hg19	hESC	_	deletion	_	_	_	_	9	26,291,738-26,486,471	TADs (brTAD)	All	Mutual	0.7	Benign	Do not affect genes	Benign	Intragenic alteration
Deletion	arr[GRCh37] 10q21.1(56,916,637_57,211,702)x1	CS750K07	no	_	(Prenatal diagnosis)	Hg19	hESC	_	deletion	_	_	_	_	10	56,916,637-57,211,702	TADs (brTAD)	All	Mutual	0.7	Benign	Do not affect genes	Benign	Affects genes with no associated phenotype
Deletion	arr[GRCh37] 11q11(55,373,995_55,452,964)x1	CS750K07	no	_	(Prenatal diagnosis)	Hg19	hESC	_	deletion	_	_	_	_	11	55,373,995-55,452,964	TADs (brTAD)	All	Mutual	0.7	Benign	Do not affect genes	Benign	Do not affect genes
Duplication	arr[GRCh37] 12p12.3(19,474,770_19,571,513)x3	CS750K07	no	_	(Prenatal diagnosis)	Hg19	hESC	_	duplication	_	_	_	_	12	19,474,770-19,571,513	TADs (brTAD)	All	Mutual	0.7	Likely Benign	Affects genes with no associated phenotype	Likely Benign	Affects genes with no associated phenotype
Duplication	arr[GRCh37] 16p13.11(15,416,498_16,527,659)x3	CS750K07	no	_	(Prenatal diagnosis)	Hg19	hESC	_	duplication	_	_	_	_	16	15,416,498-16,527,659	TADs (brTAD)	All	Mutual	0.7	VUS	This change encompasses 7 OMIM genes, four of which are considered morbid (NDE1 * 609449, MYH11 * 160745, ABCC1 * 158343 and ABCC6 * 603234). The region includes 16p13.11 microduplication syndrome (ORPHA: 261243, http: // www.rarechromo.org/; PMID: 21150890; PMID: 21614007; PMID: 21698135; PMID: 26114937; PMID: 30287593; PMID: 30836598; PMID: 33164824). The 16p13.11 microduplication syndrome has …	VUS	None of the phenotype_associated genes are associated with overexpression and none are interrupted by the breakpoints. The MYH11 and ABCC1 genes have Clustered interactions of GeneHancer disruption. MYH11 _ Aortic aneurysm familial (AD) (# 132900). ABCC1 _ Deafness auto dominant (AD) (# 618915)
Deletion	arr[GRCh37] 7p22.1p21.2(5,149,391_14,100,949)x1	CSHD08	no	_	Omphalocele, Hepatomegaly	Hg19	hESC	HP:0001539, HP:0002240	deletion	_	_	_	_	7	5,149,391-14,100,949	TADs (brTAD)	All	Mutual	0.7	Pathogenic	This change includes 30 OMIM genes, 11 of which are morbid, of which 3 are associated with pathologies with autosomal dominant transmission, but only with mutations described: RAC1 (* 602048); TMEM106B (* 613413); ACTB (* 102630). However, although only missense mutations, with gain in function, in the ACTB gene are associated with Baraitser_Winter syndrome (# 243310ª; ORPHA: 2995; PMID: 26583190…	Likely Pathogenic	It covers the genes: ACTB _ Dystronia Juvenil onset (AD) (# 607371) _ heterozygous mutation _ just one article; Baritser_Wintes syndrome 1 (AD) (# 243310) _ heterozygous mutation in the ACTB gene (102630) on chromosome 7p22. A subset of patients have a larger deletion of chromosome 7p22 including the ACTB gene and additional variable genes, consistent with a contiguous gene deletion syndrome. RAC…
Duplication	arr[GRCh37] 10q11.22(46,966,534_48,045,876)x3	CSHD08	no	_	Omphalocele, Hepatomegaly	Hg19	hESC	HP:0001539, HP:0002240	duplication	_	_	_	_	10	46,966,534-48,045,876	TADs (brTAD)	All	Mutual	0.7	Likely Benign	No morbid genes.	Likely Benign	Affects genes with no associated phenotype
Duplication	arr[GRCh37] 16p13.3(6,656,773_6,693,007)x3	CSHD08	no	_	Omphalocele, Hepatomegaly	Hg19	hESC	HP:0001539, HP:0002240	duplication	_	_	_	_	16	6,656,773-6,693,007	TADs (brTAD)	All	Mutual	0.7	Likely Benign	No morbid genes.	Benign	Do not affect genes
Deletion	arr[GRCh37] 16p11.2(32,524,765_32,851,881)x1	CSHD08	no	_	Omphalocele, Hepatomegaly	Hg19	hESC	HP:0001539, HP:0002240	deletion	_	_	_	_	16	32,524,765-32,851,881	TADs (brTAD)	All	Mutual	0.7	Benign	Do not affect genes	Likely Benign	Affects genes with no associated phenotype
Duplication	arr[GRCh37] 17q21.31(44,187,492_44,276,618 )x3	CSHD08	no	_	Omphalocele, Hepatomegaly	Hg19	hESC	HP:0001539, HP:0002240	duplication	_	_	_	_	17	44,187,492-44,276,618	TADs (brTAD)	All	Mutual	0.7	Likely Benign	Variants in this region are not associated with pathology	Benign	Do not affect genes
Deletion	arr[GRCh37] 20p11.21(25,340,811_25,402,830)x1	CSHD08	no	_	Omphalocele, Hepatomegaly	Hg19	hESC	HP:0001539, HP:0002240	deletion	_	_	_	_	20	25,340,811-25,402,830	TADs (brTAD)	All	Mutual	0.7	VUS	With AR associated genes	Likely Benign	With AR associated genes
Deletion	arr[GRCh37] 6p22.1(28,316,478_28,365,267)x1	CS750K09	no	_	(Prenatal diagnosis)	Hg19	hESC	_	deletion	_	_	_	_	6	28,316,478-28,365,267	TADs (brTAD)	All	Mutual	0.7	Likely Benign	No morbid genes nor enhancers. Without DGV Overlap	Likely Benign	Affects genes with no associated phenotype
Deletion	arr[GRCh37] 17p13.3(791,202_838,690)x1	CS750K09	no	_	(Prenatal diagnosis)	Hg19	hESC	_	deletion	_	_	_	_	17	791,202-838,690	TADs (brTAD)	All	Mutual	0.7	Likely Benign	Variants in this region are not associated with pathology	Benign	Affects genes with no associated phenotype
Duplication	arr[GRCh37] Xp22.31(6,455,152_8,135,568)x3	CS750K09	no	_	(Prenatal diagnosis)	Hg19	hESC	_	duplication	_	_	_	_	X	6,455,152-8,135,568	TADs (brTAD)	All	Mutual	0.7	VUS	There is a recent review of the deletions in this region (associated with AM in addition to ichthyosis in XY) but they concluded that, after all, there is no AM in XY, but some susceptibility to cardiac issues and depression (see PMID: 32139392);	VUS	Associated to Ichthyosis (#308100) by gene deletion. No correlation with the case’s phenotype.
Deletion	arr[GRCh37] 6q22.33(129,458,035_129,563,315)x1	CS750K10	no	_	(Prenatal diagnosis) Bilateral talipes equinovarus	Hg19	hESC	HP:0001776	deletion	_	_	_	_	6	129,458,035-129,563,315	TADs (brTAD)	All	Mutual	0.7	VUS	Includes morbid AR gene, severe and early onset. The analysis of the results indicates the absence of gains and losses of genomic material with clinical significance considered pathogenic, in a profile for a male fetus. However, an interstitial deletion of about 105 Kb was identified in 6q22.33 (129458035_129563315), which includes the morbid LAMA2 gene (OMIM * 156225). Homozygous mutations, or h…	VUS	Includes morbid AR gene, severe and early onset. The analysis of the results indicates the absence of gains and losses of genomic material with clinical significance considered pathogenic, in a profile for a male fetus. However, an interstitial deletion of about 105 Kb was identified in 6q22.33 (129458035_129563315), which includes the morbid LAMA2 gene (OMIM * 156225). Homozygous mutations, or h…
Duplication	arr[GRCh37] 12p12.1(24,920,271_25,170,929)x3	CS750K10	no	_	(Prenatal diagnosis) Bilateral talipes equinovarus	Hg19	hESC	HP:0001776	duplication	_	_	_	_	12	24,920,271-25,170,929	TADs (brTAD)	All	Mutual	0.7	VUS	At ISCA there are cases with alterations of identical or slightly larger size, totally overlapping, which are classified as uncertain. In Decipher there is only one case with an identical overlapping size change, which is classified as having an unknown meaning. Little DVG. No cases in BD_INSA classified recently. None of the OMIM genes are considered to be morbid in Decipher, however in Miami th…	VUS	At ISCA there are cases with alterations of identical or slightly larger size, totally overlapping, which are classified as uncertain. In Decipher there is only one case with an identical overlapping size change, which is classified as having an unknown meaning. Little DVG. No cases in BD_INSA classified recently. None of the OMIM genes are considered to be morbid in Decipher, however in Miami th…
Deletion	arr[GRCh37] 10p12.1(27,625,952_27,713,525)x1	CS750K10	no	_	(Prenatal diagnosis) Bilateral talipes equinovarus	Hg19	hESC	HP:0001776	deletion	_	_	_	_	10	27,625,952-27,713,525	TADs (brTAD)	All	Mutual	0.7	Likely Benign	No morbid genes nor enhancers.	Likely Benign	Affects genes with no associated phenotype
Deletion	arr[GRCh37] 5p14.3(18,867,184_19,152,984)x1	CS750K10	no	_	(Prenatal diagnosis) Bilateral talipes equinovarus	Hg19	hESC	HP:0001776	deletion	_	_	_	_	5	18,867,184-19,152,984	TADs (brTAD)	All	Mutual	0.7	Benign	Do not affect genes	Benign	Do not affect genes
Duplication	arr[GRCh37] 1p31.1(72,771,354_72,812,526)x3	CSHD11	no	_	Global developmental delay	Hg19	hESC	HP:0001263	duplication	_	_	_	_	1	72,771,354-72,812,526	TADs (brTAD)	All	Mutual	0.7	Benign	Do not affect genes	Benign	Affects genes with no associated phenotype
Deletion	arr[GRCh37] 2p12(76,541,035_76,586,082)x1	CSHD11	no	_	Global developmental delay	Hg19	hESC	HP:0001263	deletion	_	_	_	_	2	76,541,035-76,586,082	TADs (brTAD)	All	Mutual	0.7	Benign	Do not affect genes	Benign	Intragenic deletion
Deletion	arr[GRCh37] 6q14.1(78,969,092_79,035,161)x1	CSHD11	no	_	Global developmental delay	Hg19	hESC	HP:0001263	deletion	_	_	_	_	6	78,969,092-79,035,161	TADs (brTAD)	All	Mutual	0.7	Benign	Do not affect genes	Benign	Affects genes with no associated phenotype
Deletion	arr[GRCh37] 7p14.1(38,292,663_38,348,926)x1	CSHD11	no	_	Global developmental delay	Hg19	hESC	HP:0001263	deletion	_	_	_	_	7	38,292,663-38,348,926	TADs (brTAD)	All	Mutual	0.7	Likely Benign	Affects genes with no associated phenotype	Likely Benign	Affects genes with no associated phenotype
Duplication	arr[GRCh37] 10q26.3(135228993_135377265 )x3	CSHD11	no	_	Global developmental delay	Hg19	hESC	HP:0001263	duplication	_	_	_	_	10	135228993-135377265	TADs (brTAD)	All	Mutual	0.7	Likely Benign	Affects genes with no associated phenotype	Likely Benign	Affects an OMIM gene, with no associated phenotype that overlaps the case phenotype
Deletion	arr[GRCh37] 11q11(55374019_55452996)x1	CSHD11	no	_	Global developmental delay	Hg19	hESC	HP:0001263	deletion	_	_	_	_	11	55374019-55452996	TADs (brTAD)	All	Mutual	0.7	Likely Benign	Do not affect genes	Benign	Do not affect genes
Deletion	arr[GRCh37] 14q21.2(22,747,483_22,940,386)x1	CSHD11	no	_	Global developmental delay	Hg19	hESC	HP:0001263	deletion	_	_	_	_	14	22,747,483-22,940,386	TADs (brTAD)	All	Mutual	0.7	Likely Benign	Affects genes with no associated phenotype	Benign	Affects genes with no associated phenotype
Deletion	arr[GRCh37] 15q22.2(60314353_60350625 )x1	CSHD11	no	_	Global developmental delay	Hg19	hESC	HP:0001263	deletion	_	_	_	_	15	60314353-60350625	TADs (brTAD)	All	Mutual	0.7	Benign	Do not affect genes	Benign	Do not affect genes
Duplication	arr[GRCh37] 16p11.2p11.1(34,471,298_34,755,816)x3	CSHD11	no	_	Global developmental delay	Hg19	hESC	HP:0001263	duplication	_	_	_	_	16	34,471,298-34,755,816	TADs (brTAD)	All	Mutual	0.7	Likely Benign	Affects genes with no associated phenotype	Benign	Affects genes with no associated phenotype
Duplication	arr[GRCh37] 17q21.31(44,212,824_44,279,760)x3	CSHD11	no	_	Global developmental delay	Hg19	hESC	HP:0001263	duplication	_	_	_	_	17	44,212,824-44,279,760	TADs (brTAD)	All	Mutual	0.7	Likely Benign	Variants in this region are not associated with pathology	Benign	Affects genes with no associated phenotype
Deletion	arr[GRCh37] 17q12(36,236,327_36,404,555)x1	CSHD11	no	_	Global developmental delay	Hg19	hESC	HP:0001263	deletion	_	_	_	_	17	36,236,327-36,404,555	TADs (brTAD)	All	Mutual	0.7	Likely Benign	Affects genes with no associated phenotype	Benign	Affects genes with no associated phenotype
Deletion	arr[GRCh37] 17q21.31(43,561,994_43,655,331)x1	CSHD11	no	_	Global developmental delay	Hg19	hESC	HP:0001263	deletion	_	_	_	_	17	43,561,994-43,655,331	TADs (brTAD)	All	Mutual	0.7	Likely Benign	Variants in this region are not associated with pathology	Benign	Affects genes with no associated phenotype
Duplication	arr[GRCh37] 22q11.22(22,899,277_23,258,369)x3	CSHD11	no	_	Global developmental delay	Hg19	hESC	HP:0001263	duplication	_	_	_	_	22	22,899,277-23,258,369	TADs (brTAD)	All	Mutual	0.7	Likely Benign	No morbid genes. Scarce DGV	Likely Benign	Affects an OMIM gene, with no associated phenotype
Duplication	arr[GRCh37] Xq28(148,081,811_148,609,795)x3	CSHD11	no	_	Global developmental delay	Hg19	hESC	HP:0001263	duplication	_	_	_	_	X	148,081,811-148,609,795	TADs (brTAD)	All	Mutual	0.7	VUS	IDS (OMIM * 300823) has no function gain phenotype. Without DGV. It was considered uncertain, but probably benign in a female.	VUS	OMIM gene associated with Mucopolosaccharidosis II. Gene is expressed in the brain and Tripl = ND.
Duplication	arr[GRCh37] 1p31.1(72,762,663_72,812,526)x3	CSHD12	no	_	Short stature, Global developmental delay	Hg19	hESC	HP:0004322, HP:0001263	duplication	_	_	_	_	1	72,762,663-72,812,526	TADs (brTAD)	All	Mutual	0.7	Benign	Do not affect genes	Benign	Affects genes with no associated phenotype
Duplication	arr[GRCh37] 5q21.1(98,238,640_98,327,759)x3	CSHD12	no	_	Short stature, Global developmental delay	Hg19	hESC	HP:0004322, HP:0001263	duplication	_	_	_	_	5	98,238,640-98,327,759	TADs (brTAD)	All	Mutual	0.7	Likely Pathogenic	This change covers part of the morbid CHD1 gene (OMIM * 602118), at one of its break points. In a recent publication, missense mutations in the CHD1 gene were described in a group of individuals with autism, language disorder, developmental delay and facial dysmorphia (OMIM # 617682; PMID: 28866611). However, for this particular duplication, it is not possible to conclude whether the expression o…	Likely Pathogenic	Disruption of gene associated with AD syndrome. Pilarowski_Bjornsson syndrome is an autosomal dominant neurodevelopmental disorder characterized by delayed development, intellectual disability, often with autistic features, speech apraxia, and mild dysmorphic features
Duplication	arr[GRCh37] 16p11.2p11.1(34,471,298_34,755,816)x3	CSHD12	no	_	Short stature, Global developmental delay	Hg19	hESC	HP:0004322, HP:0001263	duplication	_	_	_	_	16	34,471,298-34,755,816	TADs (brTAD)	All	Mutual	0.7	Likely Benign	Affects genes with no associated phenotype	Benign	Affects genes with no associated phenotype
Deletion	arr[GRCh37] 6p25.3(254,254_381,137)x1	CSHD12	no	_	Short stature, Global developmental delay	Hg19	hESC	HP:0004322, HP:0001263	deletion	_	_	_	_	6	254,254-381,137	TADs (brTAD)	All	Mutual	0.7	Likely Benign	Affects genes with no associated phenotype. With DGV overlap	Benign	Affects genes with no associated phenotype
Deletion	arr[GRCh37] 6q14.1(78,972,075_79,041,633)x1	CSHD12	no	_	Short stature, Global developmental delay	Hg19	hESC	HP:0004322, HP:0001263	deletion	_	_	_	_	6	78,972,075-79,041,633	TADs (brTAD)	All	Mutual	0.7	Benign	Do not affect genes	Benign	Do not affect genes
Deletion	arr[GRCh37] 8p11.22(39,226,336_39,386,952)x1	CSHD12	no	_	Short stature, Global developmental delay	Hg19	hESC	HP:0004322, HP:0001263	deletion	_	_	_	_	8	39,226,336-39,386,952	TADs (brTAD)	All	Mutual	0.7	Likely Benign	Affects genes with no associated phenotype	Benign	Affects genes with no associated phenotype
Deletion	arr[GRCh37] 16p11.2(33,596,762_33,742,041)x1	CSHD12	no	_	Short stature, Global developmental delay	Hg19	hESC	HP:0004322, HP:0001263	deletion	_	_	_	_	16	33,596,762-33,742,041	TADs (brTAD)	All	Mutual	0.7	Benign	Do not affect genes	Benign	Affects genes with no associated phenotype
Deletion	arr[GRCh37] Xq21.1(76,334,303_76,378,644)x1	CSHD12	no	_	Short stature, Global developmental delay	Hg19	hESC	HP:0004322, HP:0001263	deletion	_	_	_	_	X	76,334,303-76,378,644	TADs (brTAD)	All	Mutual	0.7	Benign	Do not affect genes	VUS	Menkes disease (MNK) is an X_linked recessive disorder characterized by generalized copper deficiency. The clinical features result from the dysfunction of several copper_dependent enzymes. Individual XX, would have to have the other gene mutated
Duplication	arr[GRCh37] 1q43q44(243,678,227_243,921,744)x3	CSHD13	no	_	Disturbance of intellectual development, Obesity, dark skin with peculiar facies, prominent forehead, Big and deep eyes, Thinning of the eyebrows, Prominent cheeks	Hg19	hESC	HP:0001263, HP:0001513, HP:0001999, HP:0011220, HP:0000490, HP:0045075, HP:0000293	duplication	_	_	_	_	1	243,678,227-243,921,744	TADs (brTAD)	All	Mutual	0.7	Likely Pathogenic	This variant also includes the AKT3 gene, between introns 1_11 or 2_12, depending on the transcripts, that is, we are facing an intragenic duplication of exons 2_11 or 3_12, respectively. In DGV (http://projects.tcag.ca/variation/), few structural variants involving this region are described. The DECIPHER syndromes database (http://decipher.sanger.ac.uk) describes three individuals with similar v…	Likely Pathogenic	Affects genes with no associated phenotype
Duplication	arr[GRCh37] 1q43(238,939,270_243,678,226)x4	CSHD13	no	_	Disturbance of intellectual development, Obesity, dark skin with peculiar facies, prominent forehead, Big and deep eyes, Thinning of the eyebrows, Prominent cheeks	Hg19	hESC	HP:0001263, HP:0001513, HP:0001999, HP:0011220, HP:0000490, HP:0045075, HP:0000293	duplication	_	_	_	_	1	238,939,270-243,678,226	TADs (brTAD)	All	Mutual	0.7	Likely Pathogenic	This region includes six morbid genes, three of them associated with pathology with an autosomal dominant form of transmission. Of these three genes, two are entirely within the triplicate region _FH (OMIM * 136850) and GREM2 (OMIM * 608832) _ and one gene is at one of the triplication break points _ AKT3 (OMIM * 611223). For the FH and GREM2 genes, it is not described that the gain in function i…	Likely Pathogenic	Interruption of some regulatory elements of OMIM genes associated with phenotype, one of which is AD: AKT3 _ Diseases associated with AKT3 include Megalencephaly_Polymicrogyria_Polydactyly_Hydrocephalus Syndrome 2 and Megalencephaly_Polymicrogyria_Polydactyly_Hydrocephalus Syndrome 1. Out of duplicate reaction there is interruption of some regulatory elements of the OMIM ZBTB18 gene associated wi…
Duplication	arr[GRCh37] 7p21.2(14,772,911_15,288,303)x3	CSHD13	no	_	Disturbance of intellectual development, Obesity, dark skin with peculiar facies, prominent forehead, Big and deep eyes, Thinning of the eyebrows, Prominent cheeks	Hg19	hESC	HP:0001263, HP:0001513, HP:0001999, HP:0011220, HP:0000490, HP:0045075, HP:0000293	duplication	_	_	_	_	7	14,772,911-15,288,303	TADs (brTAD)	All	Mutual	0.7	Likely Benign	Affects genes with no associated phenotype. Scarce DGV, VUS on Decipher	Benign	Affects genes with no associated phenotype
Duplication	arr[GRCh37] 7p21.1(20,130,461_20,420,170)x3	CSHD13	no	_	Disturbance of intellectual development, Obesity, dark skin with peculiar facies, prominent forehead, Big and deep eyes, Thinning of the eyebrows, Prominent cheeks	Hg19	hESC	HP:0001263, HP:0001513, HP:0001999, HP:0011220, HP:0000490, HP:0045075, HP:0000293	duplication	_	_	_	_	7	20,130,461-20,420,170	TADs (brTAD)	All	Mutual	0.7	Likely Benign	Do not affect genes	Benign	Affects genes with no associated phenotype
Duplication	arr[GRCh37] 10q11.22(46,996,854_47,132,184)x3	CSHD13	no	_	Disturbance of intellectual development, Obesity, dark skin with peculiar facies, prominent forehead, Big and deep eyes, Thinning of the eyebrows, Prominent cheeks	Hg19	hESC	HP:0001263, HP:0001513, HP:0001999, HP:0011220, HP:0000490, HP:0045075, HP:0000293	duplication	_	_	_	_	10	46,996,854-47,132,184	TADs (brTAD)	All	Mutual	0.7	Likely Benign	Affects genes with no associated phenotype	Benign	Affects genes with no associated phenotype
Deletion	arr[GRCh37] 11q11(55,374,019_55,452,996)x1	CSHD13	no	_	Disturbance of intellectual development, Obesity, dark skin with peculiar facies, prominent forehead, Big and deep eyes, Thinning of the eyebrows, Prominent cheeks	Hg19	hESC	HP:0001263, HP:0001513, HP:0001999, HP:0011220, HP:0000490, HP:0045075, HP:0000293	deletion	_	_	_	_	11	55,374,019-55,452,996	TADs (brTAD)	All	Mutual	0.7	Likely Benign	Affects genes with no associated phenotype	Benign	Do not affect genes
Deletion	arr[GRCh37] 15q11.2(24,350,719_24,504,770)x1	CSHD13	no	_	Disturbance of intellectual development, Obesity, dark skin with peculiar facies, prominent forehead, Big and deep eyes, Thinning of the eyebrows, Prominent cheeks	Hg19	hESC	HP:0001263, HP:0001513, HP:0001999, HP:0011220, HP:0000490, HP:0045075, HP:0000293	deletion	_	_	_	_	15	24,350,719-24,504,770	TADs (brTAD)	All	Mutual	0.7	Likely Benign	Affects genes with no associated phenotype. Scarce DGV, VUS on Decipher	Benign	Affects genes with no associated phenotype
Duplication	arr[GRCh37] 17q21.31(44,212,824_44,784,639)x3	CSHD13	no	_	Disturbance of intellectual development, Obesity, dark skin with peculiar facies, prominent forehead, Big and deep eyes, Thinning of the eyebrows, Prominent cheeks	Hg19	hESC	HP:0001263, HP:0001513, HP:0001999, HP:0011220, HP:0000490, HP:0045075, HP:0000293	duplication	_	_	_	_	17	44,212,824-44,784,639	TADs (brTAD)	All	Mutual	0.7	Likely Benign	Alterações desta região não se encontram associadas a patologia. Nos Chips HD aparece sempre uma chamada deste tamanho, sendo que grande parte dela não apresenta sondas.	Benign	Affects genes with no associated phenotype
Duplication	arr[GRCh37] 22q13.32q13.33(49,389,315_50,005,750)x3	CSHD13	no	_	Disturbance of intellectual development, Obesity, dark skin with peculiar facies, prominent forehead, Big and deep eyes, Thinning of the eyebrows, Prominent cheeks	Hg19	hESC	HP:0001263, HP:0001513, HP:0001999, HP:0011220, HP:0000490, HP:0045075, HP:0000293	duplication	_	_	_	_	22	49,389,315-50,005,750	TADs (brTAD)	All	Mutual	0.7	Likely Benign	Affects genes with no associated phenotype	Benign	Do not affect genes
Deletion	arr[GRCh37] 4q13.3(71,154,830_71,281,732)x1	CSHD14	no	_	Language and motor coordination disorders. Mild global developmental delay	Hg19	hESC	HP:0002463, HP:0011443, HP:0011342	deletion	_	_	_	_	4	71,154,830-71,281,732	TADs (brTAD)	All	Mutual	0.7	VUS	At ISCA there are individuals with alterations of identical or slightly larger size that are considered of uncertain significance. In Decipher there are individuals with alterations of identical size, totally or partially overlapping, which are considered of uncertain significance. It is often inherited from a healthy parent. In the DGV the changes described are few in number. The two OMIM genes …	VUS	Affects genes with no associated phenotype
Duplication	arr[GRCh37] 6p25.3(429,367_499,984)x3	CSHD14	no	_	Language and motor coordination disorders. Mild global developmental delay	Hg19	hESC	HP:0002463, HP:0011443, HP:0011342	duplication	_	_	_	_	6	429,367-499,984	TADs (brTAD)	All	Mutual	0.7	Likely Benign	At ISCA, the smallest cases that cover the duplicated region are considered benign. At Decipher, there are only much larger cases. In DGV there are several changes described surrounding this region, all of which are larger. The gene is not considered to be morbid.	Likely Benign	Affects genes with no associated phenotype
Deletion	arr[GRCh37] 11q11(55,373,995_55,452,964)x1	CSHD14	no	_	Language and motor coordination disorders. Mild global developmental delay	Hg19	hESC	HP:0002463, HP:0011443, HP:0011342	deletion	_	_	_	_	11	55,373,995-55,452,964	TADs (brTAD)	All	Mutual	0.7	Benign	Affects genes with no associated phenotype. with DGV overlap	Benign	Affects genes with no associated phenotype
Deletion	arr[GRCh37] 17q12(36,283,807_36,410,533)x1	CSHD14	no	_	Language and motor coordination disorders. Mild global developmental delay	Hg19	hESC	HP:0002463, HP:0011443, HP:0011342	deletion	_	_	_	_	17	36,283,807-36,410,533	TADs (brTAD)	All	Mutual	0.7	Likely Benign	Affects genes with no associated phenotype. with DGV overlap	Likely Benign	Affects genes with no associated phenotype.
Deletion	arr[GRCh37] 1q21.1(145,625,129_145,888,926)x1	CSHD15	no	_	Autistic behavior	Hg19	hESC	HP:0000729	deletion	_	_	_	_	1	145,625,129-145,888,926	TADs (brTAD)	All	Mutual	0.7	Likely Benign	Some DGV overlap	Likely Benign / VUS?	Affects genes with no associated phenotype. PDZK1 may be autsm related
Deletion	arr[GRCh37] 2p16.3(50,469,801_50,565,314)x1	CSHD15	no	_	Autistic behavior	Hg19	hESC	HP:0000729	deletion	_	_	_	_	2	50,469,801-50,565,314	TADs (brTAD)	All	Mutual	0.7	VUS	Intronic del in morbid gene with incomplete penetrance.	Benign	Do not affect genes
Deletion	arr[GRCh37] 5q35.3(180,378,754_180,417,647)x1	CSHD15	no	_	Autistic behavior	Hg19	hESC	HP:0000729	deletion	_	_	_	_	5	180,378,754-180,417,647	TADs (brTAD)	All	Mutual	0.7	Likely Benign	Many cases described in the DGV. Only one case described in the ISCA of a much larger size. several cases described in the Decipher with about 5Mb, which cover the case under study, which are not considered of unknown significance.	Likely Benign	Affects genes with no associated phenotype
Duplication	arr[GRCh37] 22q11.22(23,124,498_23,258,369)x3	CSHD15	no	_	Autistic behavior	Hg19	hESC	HP:0000729	duplication	_	_	_	_	22	23,124,498-23,258,369	TADs (brTAD)	All	Mutual	0.7	Likely Benign	Affects genes with no associated phenotype	Likely Benign	Affects genes with no associated phenotype
